# Supplementary material for: Lung dendritic-cell metabolism underlies susceptibility to viral infection in diabetes
Source: Nature. 2023 Dec 13;624(7992):645–52. doi: 10.1038/s41586-023-06803-0 (PMC10733144; doi:10.1038/s41586-023-06803-0)
Supplement: Supplementary file 3 — P values and statistics. [file 41586_2023_6803_MOESM3_ESM.xlsx]

## Sheet: Sheet1
	Description			Test	Comparison	p-value	n1	n2	significance code
fig. 1a	Survival curve WT vs Akita flu			Log Rank (Mantel Cox) Test	WT vs Akita	0.0004	27	19	***
fig. 1a	Virus titer WT vs Akita flu			Mann Whitney	WT vs Akita	0.0015	16	7	**
fig. 1b	NP34+Tet+CD8+ T cells WT vs Akita flu			Mann Whitney	WT vs Akita	<0.0001	16	7	****
fig. 1c	Virus titer Akita Insulin rescue			Kruskal Wallis with Dunns	WT + PBS vs. Akita + PBS	<0.0001	16	13	****
fig. 1c	Virus titer Akita Insulin rescue			Kruskal Wallis with Dunns	WT + PBS vs. WT + Insulin	>0.9999	16	15	ns
fig. 1c	Virus titer Akita Insulin rescue			Kruskal Wallis with Dunns	Akita + Insulin vs. WT + Insulin	>0.9999	15	15	ns
fig. 1c	Virus titer Akita Insulin rescue			Kruskal Wallis with Dunns	Akita + Insulin vs. Akita + PBS	0.0071	15	13	**
fig. 1d	NP34+Tet+CD8+ T cells Akita Insulin rescue			Kruskal Wallis with Dunns	WT + PBS vs. WT + Insulin	0.6152	16	15	ns
fig. 1d	NP34+Tet+CD8+ T cells Akita Insulin rescue			Kruskal Wallis with Dunns	WT + PBS vs. Akita + PBS	<0.0001	16	13	****
fig. 1d	NP34+Tet+CD8+ T cells Akita Insulin rescue			Kruskal Wallis with Dunns	Akita + Insulin vs. Akita + PBS	0.0033	15	13	**
fig. 1d	NP34+Tet+CD8+ T cells Akita Insulin rescue			Kruskal Wallis with Dunns	Akita + Insulin vs. WT + Insulin	>0.9999	15	15	ns
fig. 1e	Survival curve STZ flu			Log-rank (Mantel-Cox) test	PBS vs STZ	<0.0001	30	18	****
fig. 1e	Virus titer STZ flu			Mann Whitney	PBS vs STZ	<0.0001	20	9	****
fig. 1f	NP34+Tet+CD8+ T cells STZ flu			Mann Whitney	PBS vs STZ	<0.0001	20	9	****
fig. 1g	Virus titer STZ insulin rescue			Kruskal Wallis with Dunns	PBS + PBS vs. STZ + PBS	0.007	27	10	**
fig. 1g	Virus titer STZ insulin rescue			Kruskal Wallis with Dunns	PBS + PBS vs. PBS + Insulin	>0.9999	27	19	ns
fig. 1g	Virus titer STZ insulin rescue			Kruskal Wallis with Dunns	STZ+ Insulin vs. PBS + Insulin	>0.9999	17	19	ns
fig. 1g	Virus titer STZ insulin rescue			Kruskal Wallis with Dunns	STZ+ Insulin vs. STZ + PBS	0.0026	17	10	**
fig. 1h	NP34+Tet+CD8+ T cells STZ insulin rescue			Kruskal Wallis with Dunns	PBS + PBS vs. PBS + Insulin	>0.9999	19	15	ns
fig. 1h	NP34+Tet+CD8+ T cells STZ insulin rescue			Kruskal Wallis with Dunns	PBS + PBS vs. STZ+ PBS	0.0026	19	4	**
fig. 1h	NP34+Tet+CD8+ T cells STZ insulin rescue			Kruskal Wallis with Dunns	STZ + Insulin vs. PBS + Insulin	>0.9999	11	15	ns
fig. 1h	NP34+Tet+CD8+ T cells STZ insulin rescue			Kruskal Wallis with Dunns	STZ + Insulin vs. STZ+ PBS	0.0197	11	4	*
fig. 1i	Survival curve Db/Db			Log-rank (Mantel-Cox) test	WT vs Db	0.0005	10	9	***
fig. 1i	Virus titer Db			Mann Whitney	WT vs Db	0.0003	20	10	***
fig. 1j	NP34+Tet+CD8+ T cells Db/Db			Mann Whitney	WT vs Db	0.0308	15	10	*
fig. 1k	Survival curve Akita PMV			Log-rank (Mantel-Cox) test	WT vs Akita	0.0356	15	18	*
fig. 1k	Virus titer Akita PMV			Mann Whitney	WT vs Akita	<0.0001	15	17	****
fig. 2b	cell counts from the scRNAseq	cDC1		Two-way ANOVA with TukeyHSD	WT:0-A:0	0.999997	4	4	ns
fig. 2b	cell counts from the scRNAseq	cDC1		Two-way ANOVA with TukeyHSD	A:1-A:0	0.999998	4	4	ns
fig. 2b	cell counts from the scRNAseq	cDC1		Two-way ANOVA with TukeyHSD	A:10-A:0	0.00379955	4	4	**
fig. 2b		cDC1		Two-way ANOVA with TukeyHSD	WT:1-WT:0	0.999949	4	4	ns
fig. 2b		cDC1		Two-way ANOVA with TukeyHSD	WT:10-WT:0	6.50614e-08	4	4	****
fig. 2b		cDC1		Two-way ANOVA with TukeyHSD	WT:1-A:1	1	4	4	ns
fig. 2b		cDC1		Two-way ANOVA with TukeyHSD	A:10-A:1	0.00476527	4	4	**
fig. 2b		cDC1		Two-way ANOVA with TukeyHSD	WT:10-WT:1	8.76009e-08	4	4	****
fig. 2b		cDC1		Two-way ANOVA with TukeyHSD	WT:10-A:10	0.000182078	4	4	***
fig. 2c	cDC1 Akita insulin rescue			One-way ANOVA with Holm-Sidak	WT + PBS vs. Akita + PBS	<0.0001	6	6	****
fig. 2c	cDC1 Akita insulin rescue			One-way ANOVA with Holm-Sidak	WT + PBS vs. WT + Insulin	0.2974	6	7	ns
fig. 2c	cDC1 Akita insulin rescue			One-way ANOVA with Holm-Sidak	Akita + Insulin vs. WT + Insulin	0.004	9	7	**
fig. 2c	cDC1 Akita insulin rescue			One-way ANOVA with Holm-Sidak	Akita + Insulin vs. Akita + PBS	0.0039	9	6	**
fig. 2d	cDC1 Akita PMV			Unpaired t test	WT vs Akita	0.0001	7	7	***
fig. 2e	KEGG	Antigen processing and presentation	cDC1	gost (gProfiler2 R package) with standard settings on ordered list of DE genes that are higher in STZ (DEgenes identified with DESeq2 on pseudobulk counts, adj pval <0.05) ; P values shown are corrected for multiple hypothesis testing using the g:SCS algorithm	WT vs STZ	0.000118518	4	4	**
fig. 2e	KEGG	Protein processing in endoplasmic reticulum	cDC1	gost (gProfiler2 R package) with standard settings on ordered list of DE genes that are higher in STZ (DEgenes identified with DESeq2 on pseudobulk counts, adj pval <0.05) ; P values shown are corrected for multiple hypothesis testing using the g:SCS algorithm	WT vs STZ	0.00361368	4	4	**
fig. 2e	KEGG	Lipid and atherosclerosis	cDC1	gost (gProfiler2 R package) with standard settings on ordered list of DE genes that are higher in STZ (DEgenes identified with DESeq2 on pseudobulk counts, adj pval <0.05) ; P values shown are corrected for multiple hypothesis testing using the g:SCS algorithm	WT vs STZ	0.00740651	4	4	**
fig. 2e	KEGG	Thyroid hormone synthesis	cDC1	gost (gProfiler2 R package) with standard settings on ordered list of DE genes that are higher in STZ (DEgenes identified with DESeq2 on pseudobulk counts, adj pval <0.05) ; P values shown are corrected for multiple hypothesis testing using the g:SCS algorithm	WT vs STZ	0.0128243	4	4	*
fig. 2e	KEGG	Epstein-Barr virus infection	cDC1	gost (gProfiler2 R package) with standard settings on ordered list of DE genes that are higher in STZ (DEgenes identified with DESeq2 on pseudobulk counts, adj pval <0.05) ; P values shown are corrected for multiple hypothesis testing using the g:SCS algorithm	WT vs STZ	0.0317737	4	4	*
fig. 3a	cDC1 PR8 OVA+ cells			Unpaired t test	WT vs Akita	0.0027	9	6	**
fig. 3b	cDC1 PR8 OVA LN CD40			Unpaired t test	WT vs Akita	0.001792	9	6	**
fig. 3c	cDC1 PR8 OVA LN CD80			Unpaired t test	WT vs Akita	0.00186	9	6	**
fig. 3d	cDC1 PR8 OVA LN CD86			Unpaired t test	WT vs Akita	0.001184	9	6	**
fig. 3e	cDC1 High glucose CD40			Unpaired t test	Normal glu vs high glu	0.004481	4	4	**
fig. 3f	cDC1 High glucose CD80			Mann Whitney	Normal glu vs high glu	0.0286	4	4	*
fig. 3g	cDC1 High glucose CD86			Unpaired t test	Normal glu vs high glu	0.0031	4	4	**
fig. 3h	cDC1 high glucose CD8+ T cell count			Unpaired t test	Normal glu vs high glu	0.000709	9	8	***
fig. 3i	cDC1 high glucose CD4+ T cell count			Unpaired t test	Normal glu vs high glu	<0.0001	12	12	****
fig. 4a	Lactate - AUC			Unpaired t test	WT lung DCs vs Akita lung DCs	0.0046	4	4	**
fig. 4b	Acetyl CoA			Unpaired t test	WT lung DCs vs Akita lung DCs	0.0001	15	10	***
fig. 4c	cDC1s BMS303141 in vitro CD8 T cell count			Two-way ANOVA with Holm-Sidak	Normal Glu:DMSO vs. Normal Glu:BMS303141	0.3904	9	13	ns
fig. 4c	cDC1s BMS303141 in vitro CD8 T cell count			Two-way ANOVA with Holm-Sidak	Normal Glu:DMSO vs. High Glu:DMSO	<0.0001	9	12	****
fig. 4c	cDC1s BMS303141 in vitro CD8 T cell count			Two-way ANOVA with Holm-Sidak	Normal Glu:BMS303141 vs. High Glu:BMS303141	0.0179	13	16	*
fig. 4c	cDC1s BMS303141 in vitro CD8 T cell count			Two-way ANOVA with Holm-Sidak	High Glu:DMSO vs. High Glu:BMS303141	0.0179	12	16	*
fig. 4d	cDC1 DCA coculture CD8 T cell count			Mann Whitney	Medium vs DCA	0.006812	12	12	**
fig. 4e	Pdk cDC1 coculture CD8 T cell count			Unpaired t test	WT vs Pdk2-4-/-	0.000595	15	11	***
fig. 4f	Lung DC H3K27 WB			Unpaired t test	WT s Akita	0.00915	6	5	**
fig. 4g	Lung DC H3K27 FACS cDC1			Unpaired t test	WT s Akita	0.00048	6	6	***
fig. 4g	Lung DC H3K27 FACS cDC2			Unpaired t test	WT s Akita	0.00895	6	6	**
fig. 4g	Lung DC H3K27 FACS CD64+DCs			Unpaired t test	WT s Akita	0.000227	6	6	***
fig. 4h	ANA cDC1 coculture CD8 T cell count			Two-way ANOVA with Holm-Sidak	Normal Glu:DMSO vs. Normal Glu:Anacardic acid	0.0209	8	8	*
fig. 4h	ANA cDC1 coculture CD8 T cell count			Two-way ANOVA with Holm-Sidak	Normal Glu:DMSO vs. High Glu:DMSO	<0.0001	8	6	****
fig. 4h	ANA cDC1 coculture CD8 T cell count			Two-way ANOVA with Holm-Sidak	Normal Glu:Anacardic acid vs. High Glu:Anacardic acid	<0.0001	8	8	****
fig. 4h	ANA cDC1 coculture CD8 T cell count			Two-way ANOVA with Holm-Sidak	High Glu:DMSO vs. High Glu:Anacardic acid	0.0415	6	8	*
fig. 4i	ANA DC transfer virus titer			Kruskal Wallis with Dunns	WT + DMSO DCs vs. Akita + Anacardic acid DCs	>0.9999	28	12	ns
fig. 4i	ANA DC transfer virus titer			Kruskal Wallis with Dunns	WT + DMSO DCs vs. Akita + DMSO DCs	0.01	28	23	*
fig. 4i	ANA DC transfer virus titer			Kruskal Wallis with Dunns	Akita + Anacardic acid DCs vs. Akita + DMSO DCs	0.0092	12	23	**
fig. 4j	ANA DC transfer CD8 T cell count			Kruskal Wallis with Dunns	WT + DMSO DCs vs. Akita + Anacardic acid DCs	>0.9999	28	11	ns
fig. 4j	ANA DC transfer CD8 T cell count			Kruskal Wallis with Dunns	WT + DMSO DCs vs. Akita + DMSO DCs	<0.0001	28	23	****
fig. 4j	ANA DC transfer CD8 T cell count			Kruskal Wallis with Dunns	Akita + Anacardic acid DCs vs. Akita + DMSO DCs	0.021	11	23	*
Extended data fig. 1b	Akita flu histology			Mann Whitney	WT vs Akita	0.0533	16	7	ns
Extended fig. 1c	CD4+ T cells WT vs Akita flu			Mann Whitney	WT vs Akita	0.0015	16	7	**
Extended fig. 1c	CD8+ T cells WT vs Akita flu			Unpaired t test	WT vs Akita	0.0002	16	7	***
Extended data fig. 1d	Akita flu CD8 T cell Ki-67			Unpaired t test	WT vs Akita	0.0126	16	7	*
Extended data fig. 1e	Akita flu CD8 T cell IFNg			Unpaired t test	WT vs Akita	0.0827	16	7	ns
Extended data fig. 1f	Akita flu CD8 T cell T-bet			Mann Whitney	WT vs Akita	0.0014	16	7	**
Extended data fig. 1g	Akita flu CD4 T cell Treg			Unpaired t test	WT vs Akita	0.0666	16	7	ns
Extended data fig. 1h	Akita flu B cells			Mann Whitney	WT vs Akita	0.0046	16	7	**
Extended data fig. 1i	Akita flu GC B cells			Unpaired t test	WT vs Akita	0.0024	16	7	**
Extended data fig. 1j	Akita flu BAL IgG2b			Mann Whitney	WT vs Akita	0.0054	17	7	**
Extended data fig. 1k	Akita flu Serum IgG2b			Mann Whitney	WT vs Akita	0.0645	17	7	ns
Extended data fig. 1l	Akita flu BAL IgM			Unpaired t test	WT vs Akita	0.0163	17	7	*
Extended data fig. 1m	Akita flu Serum IgM			Unpaired t test	WT vs Akita	0.225	17	7	ns
Extended data fig. 1n	Akita flu insulin rescue blood glucose			One-way ANOVA with Holm-Sidak	WT + PBS vs. Akita + PBS	<0.0001	16	13	****
Extended data fig. 1n	Akita flu insulin rescue blood glucose			One-way ANOVA with Holm-Sidak	WT + PBS vs. WT + Insulin	0.2405	16	15	ns
Extended data fig. 1n	Akita flu insulin rescue blood glucose			One-way ANOVA with Holm-Sidak	Akita + Insulin vs. Akita + PBS	<0.0001	15	13	****
Extended data fig. 1n	Akita flu insulin rescue blood glucose			One-way ANOVA with Holm-Sidak	Akita + Insulin vs. WT + Insulin	0.0056	15	15	**
Extended data fig. 1o	Akita flu insulin rescue CD4 T cells			One-way ANOVA with Holm-Sidak	WT + PBS vs. Akita + PBS	0.0006	16	13	***
Extended data fig. 1o	Akita flu insulin rescue CD4 T cells			One-way ANOVA with Holm-Sidak	WT + PBS vs. WT + Insulin	0.0558	16	15	ns
Extended data fig. 1o	Akita flu insulin rescue CD4 T cells			One-way ANOVA with Holm-Sidak	Akita + Insulin vs. Akita + PBS	0.2987	15	13	ns
Extended data fig. 1o	Akita flu insulin rescue CD4 T cells			One-way ANOVA with Holm-Sidak	Akita + Insulin vs. WT + Insulin	0.7439	15	15	ns
Extended data fig. 1p	Akita flu insulin rescue CD8 T cells			Kruskal Wallis with Dunns	WT + PBS vs. Akita + PBS	0.0035	16	13	**
Extended data fig. 1p	Akita flu insulin rescue CD8 T cells			Kruskal Wallis with Dunns	WT + PBS vs. WT + Insulin	0.4449	16	15	ns
Extended data fig. 1p	Akita flu insulin rescue CD8 T cells			Kruskal Wallis with Dunns	Akita + Insulin vs. Akita + PBS	0.0533	15	13	ns
Extended data fig. 1p	Akita flu insulin rescue CD8 T cells			Kruskal Wallis with Dunns	Akita + Insulin vs. WT + Insulin	>0.9999	15	15	ns
Extended data fig. 1q	Akita flu insulin rescue GC B cells			Kruskal Wallis with Dunns	WT + PBS vs. Akita + PBS	0.0057	16	13	**
Extended data fig. 1q	Akita flu insulin rescue GC B cells			Kruskal Wallis with Dunns	WT + PBS vs. WT + Insulin	>0.9999	16	15	ns
Extended data fig. 1q	Akita flu insulin rescue GC B cells			Kruskal Wallis with Dunns	Akita + Insulin vs. WT + Insulin	>0.9999	15	15	ns
Extended data fig. 1q	Akita flu insulin rescue GC B cells			Kruskal Wallis with Dunns	Akita + Insulin vs. Akita + PBS	0.6041	15	13	ns
Extended data fig. 1r	Akita flu insulin rescue BAL IgG2b			One-way ANOVA on Inflection point	Akita + PBS vs Akita + Insulin	0.007	6	9	**
Extended data fig. 1s	Akita flu insulin rescue Serum IgG2b			One-way ANOVA on Inflection point	Akita + PBS vs Akita + Insulin	0.00086	6	9	***
Extended data fig. 2a	STZ blood glucose			Unpaired t test	PBS vs STZ	<0.0001	20	16	****
Extended data fig. 2b	STZ naïve survival			Log Rank (Mantel Cox) Test	PBS vs STZ	0.3173	10	10	ns
Extended data fig. 2c	STZ flu ifnb			Mann Whitney	PBS vs STZ	<0.0001	20	10	****
Extended data fig. 2e	STZ flu histology			Mann Whitney	PBS vs STZ	0.0012	20	9	**
Extended data fig. 2f	CD4+ T cells STZ flu			Unpaired t test	PBS vs STZ	<0.000001	20	9	****
Extended data fig. 2f	CD8+ T cells STZ flu			Unpaired t test	PBS vs STZ	<0.000001	20	9	****
Extended data fig. 2h	STZ flu CD8 T cell T-bet			Unpaired t test	PBS vs STZ	<0.0001	20	9	****
Extended data fig. 2i	STZ flu CD8 T cell IFNg			Unpaired t test	PBS vs STZ	0.0005	20	9	***
Extended data fig. 2j	STZ flu CD8 T cell Ki-67			Unpaired t test	PBS vs STZ	<0.0001	20	9	****
Extended data fig. 2k	STZ flu CD4 T cell FoxP3+			Mann Whitney	PBS vs STZ	>0.9999	20	9	ns
Extended data fig. 2l	STZ flu B cells			Mann Whitney	PBS vs STZ	<0.0001	20	9	****
Extended data fig. 2n	STZ flu GC B cells			Mann Whitney	PBS vs STZ	<0.0001	20	9	****
Extended data fig. 2o	STZ flu BAL IgG2b			Unpaired t test	PBS vs STZ	<0.0001	20	9	****
Extended data fig. 2p	STZ flu Serum IgG2b			Mann Whitney	PBS vs STZ	<0.0001	20	9	****
Extended data fig. 2q	STZ flu BAL IgM			Mann Whitney	PBS vs STZ	<0.0001	20	9	****
Extended data fig. 2r	STZ flu Serum IgM			Mann Whitney	PBS vs STZ	0.0341	20	9	*
Extended data fig. 3a	Survival curve STZ insulin rescue			Log Rank (Mantel Cox) Test	STZ + PBS vs STZ + Insulin	<0.0001	11	11	****
Extended data fig. 3b	CD4+ T cells STZ insulin rescue			One-way ANOVA with Holm-Sidak	PBS + PBS vs. STZ+ PBS	0.0052	19	4	**
Extended data fig. 3b	CD4+ T cells STZ insulin rescue			One-way ANOVA with Holm-Sidak	PBS + PBS vs. PBS + Insulin	0.9479	19	15	ns
Extended data fig. 3b	CD4+ T cells STZ insulin rescue			One-way ANOVA with Holm-Sidak	STZ + Insulin vs. STZ+ PBS	0.0395	11	4	*
Extended data fig. 3b	CD4+ T cells STZ insulin rescue			One-way ANOVA with Holm-Sidak	STZ + Insulin vs. PBS + Insulin	0.5996	11	15	ns
Extended data fig. 3c	CD8+ T cells STZ insulin rescue			One-way ANOVA with Holm-Sidak	PBS + PBS vs. STZ+ PBS	<0.0001	19	4	****
Extended data fig. 3c	CD8+ T cells STZ insulin rescue			One-way ANOVA with Holm-Sidak	PBS + PBS vs. PBS + Insulin	0.5841	19	15	ns
Extended data fig. 3c	CD8+ T cells STZ insulin rescue			One-way ANOVA with Holm-Sidak	STZ + Insulin vs. PBS + Insulin	0.2815	11	15	ns
Extended data fig. 3c	CD8+ T cells STZ insulin rescue			One-way ANOVA with Holm-Sidak	STZ + Insulin vs. STZ+ PBS	0.0057	11	4	**
Extended data fig. 3d	GC B cells STZ insulin rescue			Kruskal Wallis with Dunns	PBS + PBS vs. STZ+ PBS	0.0351	19	4	*
Extended data fig. 3d	GC B cells STZ insulin rescue			Kruskal Wallis with Dunns	PBS + PBS vs. PBS + Insulin	0.296	19	15	ns
Extended data fig. 3d	GC B cells STZ insulin rescue			Kruskal Wallis with Dunns	STZ + Insulin vs. PBS + Insulin	>0.9999	11	15	ns
Extended data fig. 3d	GC B cells STZ insulin rescue			Kruskal Wallis with Dunns	STZ + Insulin vs. STZ+ PBS	0.545	11	4	ns
Extended data fig. 3e	Blood glucose DbDb			Unpaired t test	WT vs Db/Db	<0.0001	15	10	****
Extended data fig. 3f	CD4+ T cells Db/Db			Unpaired t test	WT vs Db	0.0182	15	10	*
Extended data fig. 3f	CD8+ T cells Db/Db			Mann Whitney	WT vs Db	0.0545	15	10	ns
Extended data fig. 3g	Db/DB BAL IgG2b			Mann Whitney	WT vs Db/Db	0.0012	14	10	**
Extended data fig. 3h	Db/DB Serum IgG2b			Mann Whitney	WT vs Db/Db	0.0134	15	10	*
Extended data fig. 3i	Db/DB BAL IgM			Mann Whitney	WT vs Db/Db	0.0018	15	10	**
Extended data fig. 3j	Db/DB Serum IgM			Mann Whitney	WT vs Db/Db	0.0096	15	10	**
Extended data fig. 3k	Db/DB Serum Insulin			Mann Whitney	WT vs Db/Db	<0.0001	15	10	****
Extended data fig. 3l	Ifnb Akita PMV			Mann Whitney	WT vs Akita	0.0061	15	17	**
Extended data fig. 3m	CD4+ T cells Akita PMV			Unpaired t test	WT vs Akita	0.099375	7	7	ns
Extended data fig. 3m	CD8+ T cells Akita PMV			Unpaired t test	WT vs Akita	0.000972	7	7	***
Extended data fig. 3n	CD8 T cells Ki-67 Akita PMV			Mann Whitney	WT vs Akita	0.022145	7	6	*
Extended data fig. 3n	CD8 T cells T-bet Akita PMV			Mann Whitney	WT vs Akita	0.001166	7	6	**
Extended data fig. 3o	B cells Akita PMV			Mann Whitney	WT vs Akita	0.2086	7	7	ns
Extended data fig. 3p	GC B cells Akita PMV			Mann Whitney	WT vs Akita	0.0973	7	7	ns
Extended data fig. 3q	STZ Insulin PMV virus titer			Kruskal Wallis with Dunns	PBS + PBS vs. STZ+ PBS	0.0112	14	13	*
Extended data fig. 3q	STZ Insulin PMV virus titer			Kruskal Wallis with Dunns	PBS + PBS vs. PBS + Insulin	>0.9999	14	14	ns
Extended data fig. 3q	STZ Insulin PMV virus titer			Kruskal Wallis with Dunns	STZ + Insulin vs. PBS + Insulin	>0.9999	13	14	ns
Extended data fig. 3q	STZ Insulin PMV virus titer			Kruskal Wallis with Dunns	STZ + Insulin vs. STZ+ PBS	0.0381	13	13	*
Extended data fig. 3r	STZ Insulin PMV CD4 T cells			One-way ANOVA with Holm-Sidak	PBS + PBS vs. STZ+ PBS	<0.0001	14	13	****
Extended data fig. 3r	STZ Insulin PMV CD4 T cells			One-way ANOVA with Holm-Sidak	PBS + PBS vs. PBS + Insulin	0.0031	14	14	**
Extended data fig. 3r	STZ Insulin PMV CD4 T cells			One-way ANOVA with Holm-Sidak	STZ + Insulin vs. PBS + Insulin	0.5233	13	14	ns
Extended data fig. 3r	STZ Insulin PMV CD4 T cells			One-way ANOVA with Holm-Sidak	STZ + Insulin vs. STZ+ PBS	<0.0001	13	13	****
Extended data fig. 3s	STZ Insulin PMV CD8 T cells			Kruskal Wallis with Dunns	PBS + PBS vs. STZ+ PBS	<0.0001	14	13	****
Extended data fig. 3s	STZ Insulin PMV CD8 T cells			Kruskal Wallis with Dunns	PBS + PBS vs. PBS + Insulin	0.1186	14	14	ns
Extended data fig. 3s	STZ Insulin PMV CD8 T cells			Kruskal Wallis with Dunns	STZ + Insulin vs. PBS + Insulin	>0.9999	13	14	ns
Extended data fig. 3s	STZ Insulin PMV CD8 T cells			Kruskal Wallis with Dunns	STZ + Insulin vs. STZ+ PBS	0.0028	13	13	**
Extended data fig. 3t	STZ Insulin PMV B cells			Kruskal Wallis with Dunns	PBS + PBS vs. STZ+ PBS	0.0008	14	13	***
Extended data fig. 3t	STZ Insulin PMV B cells			Kruskal Wallis with Dunns	PBS + PBS vs. PBS + Insulin	0.2939	14	14	ns
Extended data fig. 3t	STZ Insulin PMV B cells			Kruskal Wallis with Dunns	STZ + Insulin vs. PBS + Insulin	>0.9999	13	14	ns
Extended data fig. 3t	STZ Insulin PMV B cells			Kruskal Wallis with Dunns	STZ + Insulin vs. STZ+ PBS	0.0136	13	13	*
Extended data fig. 3u	STZ Insulin PMV GC B cells			Kruskal Wallis with Dunns	PBS + PBS vs. STZ+ PBS	0.0075	14	13	**
Extended data fig. 3u	STZ Insulin PMV GC B cells			Kruskal Wallis with Dunns	PBS + PBS vs. PBS + Insulin	>0.9999	14	14	ns
Extended data fig. 3u	STZ Insulin PMV GC B cells			Kruskal Wallis with Dunns	STZ + Insulin vs. PBS + Insulin	>0.9999	13	14	ns
Extended data fig. 3u	STZ Insulin PMV GC B cells			Kruskal Wallis with Dunns	STZ + Insulin vs. STZ+ PBS	0.0334	13	13	*
Extended data fig. 4a	cell counts from the scRNAseq	cDC1 cycling		Two-way ANOVA with TukeyHSD	WT:0-A:0	0.999339	4	4	ns
Extended data fig. 4a	cell counts from the scRNAseq	cDC1 cycling		Two-way ANOVA with TukeyHSD	A:1-A:0	1	4	4	ns
Extended data fig. 4a	cell counts from the scRNAseq	cDC1 cycling		Two-way ANOVA with TukeyHSD	A:10-A:0	0.0245827	4	4	*
Extended data fig. 4a		cDC1 cycling		Two-way ANOVA with TukeyHSD	WT:1-WT:0	0.999936	4	4	ns
Extended data fig. 4a		cDC1 cycling		Two-way ANOVA with TukeyHSD	WT:10-WT:0	7.37001e-09	4	4	****
Extended data fig. 4a		cDC1 cycling		Two-way ANOVA with TukeyHSD	WT:1-A:1	0.999995	4	4	ns
Extended data fig. 4a		cDC1 cycling		Two-way ANOVA with TukeyHSD	A:10-A:1	0.024714	4	4	*
Extended data fig. 4a		cDC1 cycling		Two-way ANOVA with TukeyHSD	WT:10-WT:1	5.58527e-09	4	4	****
Extended data fig. 4a		cDC1 cycling		Two-way ANOVA with TukeyHSD	WT:10-A:10	8.89956e-07	4	4	****
Extended data fig. 4b	cell counts from the scRNAseq	CCR7+ DC		Two-way ANOVA with TukeyHSD	WT:0-A:0	0.999973	4	4	ns
Extended data fig. 4b	cell counts from the scRNAseq	CCR7+ DC		Two-way ANOVA with TukeyHSD	A:1-A:0	1	4	4	ns
Extended data fig. 4b	cell counts from the scRNAseq	CCR7+ DC		Two-way ANOVA with TukeyHSD	A:10-A:0	4.4838e-05	4	4	****
Extended data fig. 4b		CCR7+ DC		Two-way ANOVA with TukeyHSD	WT:1-WT:0	1	4	4	ns
Extended data fig. 4b		CCR7+ DC		Two-way ANOVA with TukeyHSD	WT:10-WT:0	2.1865e-10	4	4	****
Extended data fig. 4b		CCR7+ DC		Two-way ANOVA with TukeyHSD	WT:1-A:1	0.999828	4	4	ns
Extended data fig. 4b		CCR7+ DC		Two-way ANOVA with TukeyHSD	A:10-A:1	4.17243e-05	4	4	****
Extended data fig. 4b		CCR7+ DC		Two-way ANOVA with TukeyHSD	WT:10-WT:1	2.29498e-10	4	4	****
Extended data fig. 4b		CCR7+ DC		Two-way ANOVA with TukeyHSD	WT:10-A:10	1.55435e-06	4	4	****
Extended data fig. 4c	cell counts from the scRNAseq	DC activated		Two-way ANOVA with TukeyHSD	WT:0-A:0	1	4	4	ns
Extended data fig. 4c	cell counts from the scRNAseq	DC activated		Two-way ANOVA with TukeyHSD	A:1-A:0	1	4	4	ns
Extended data fig. 4c	cell counts from the scRNAseq	DC activated		Two-way ANOVA with TukeyHSD	A:10-A:0	0.0130803	4	4	*
Extended data fig. 4c		DC activated		Two-way ANOVA with TukeyHSD	WT:1-WT:0	0.999988	4	4	ns
Extended data fig. 4c		DC activated		Two-way ANOVA with TukeyHSD	WT:10-WT:0	1.77168e-06	4	4	****
Extended data fig. 4c		DC activated		Two-way ANOVA with TukeyHSD	WT:1-A:1	0.999908	4	4	ns
Extended data fig. 4c		DC activated		Two-way ANOVA with TukeyHSD	A:10-A:1	0.0125109	4	4	*
Extended data fig. 4c		DC activated		Two-way ANOVA with TukeyHSD	WT:10-WT:1	2.2855e-06	4	4	****
Extended data fig. 4c		DC activated		Two-way ANOVA with TukeyHSD	WT:10-A:10	0.00278999	4	4	**
Extended data fig. 4d	cell counts from the scRNAseq	pDC		Two-way ANOVA with TukeyHSD	WT:0-A:0	0.999991	4	4	ns
Extended data fig. 4d	cell counts from the scRNAseq	pDC		Two-way ANOVA with TukeyHSD	A:1-A:0	1	4	4	ns
Extended data fig. 4d	cell counts from the scRNAseq	pDC		Two-way ANOVA with TukeyHSD	A:10-A:0	0.746252	4	4	ns
Extended data fig. 4d		pDC		Two-way ANOVA with TukeyHSD	WT:1-WT:0	1	4	4	ns
Extended data fig. 4d		pDC		Two-way ANOVA with TukeyHSD	WT:10-WT:0	0.000950084	4	4	***
Extended data fig. 4d		pDC		Two-way ANOVA with TukeyHSD	WT:1-A:1	1	4	4	ns
Extended data fig. 4d		pDC		Two-way ANOVA with TukeyHSD	A:10-A:1	0.702253	4	4	ns
Extended data fig. 4d		pDC		Two-way ANOVA with TukeyHSD	WT:10-WT:1	0.0010204	4	4	**
Extended data fig. 4d	cell counts from the scRNAseq	pDC		Two-way ANOVA with TukeyHSD	WT:10-A:10	0.0226804	4	4	*
Extended data fig. 4e	cell counts from the scRNAseq	CD8+ T cell		Two-way ANOVA with TukeyHSD	WT:0-A:0	0.999905	4	4	ns
Extended data fig. 4e	cell counts from the scRNAseq	CD8+ T cell		Two-way ANOVA with TukeyHSD	A:1-A:0	0.996784	4	4	ns
Extended data fig. 4e	cell counts from the scRNAseq	CD8+ T cell		Two-way ANOVA with TukeyHSD	A:10-A:0	0.034578	4	4	*
Extended data fig. 4e		CD8+ T cell		Two-way ANOVA with TukeyHSD	WT:10-WT:0	1.82629e-06	4	4	****
Extended data fig. 4e		CD8+ T cell		Two-way ANOVA with TukeyHSD	WT:1-A:1	0.999999	4	4	ns
Extended data fig. 4e		CD8+ T cell		Two-way ANOVA with TukeyHSD	A:10-A:1	0.0861872	4	4	ns
Extended data fig. 4e		CD8+ T cell		Two-way ANOVA with TukeyHSD	WT:10-WT:1	2.37236e-06	4	4	****
Extended data fig. 4e		CD8+ T cell		Two-way ANOVA with TukeyHSD	WT:10-A:10	0.000749419	4	4	***
Extended data fig. 4f	cell counts from the scRNAseq	CD8+ T cell activated		Two-way ANOVA with TukeyHSD	WT:0-A:0	1	4	4	ns
Extended data fig. 4f	cell counts from the scRNAseq	CD8+ T cell activated		Two-way ANOVA with TukeyHSD	A:1-A:0	1	4	4	ns
Extended data fig. 4f	cell counts from the scRNAseq	CD8+ T cell activated		Two-way ANOVA with TukeyHSD	A:10-A:0	1.10037e-05	4	4	****
Extended data fig. 4f		CD8+ T cell activated		Two-way ANOVA with TukeyHSD	WT:1-WT:0	1	4	4	ns
Extended data fig. 4f		CD8+ T cell activated		Two-way ANOVA with TukeyHSD	WT:10-WT:0	6.72351e-13	4	4	****
Extended data fig. 4f		CD8+ T cell activated		Two-way ANOVA with TukeyHSD	WT:1-A:1	1	4	4	ns
Extended data fig. 4f		CD8+ T cell activated		Two-way ANOVA with TukeyHSD	A:10-A:1	1.0584e-05	4	4	****
Extended data fig. 4f		CD8+ T cell activated		Two-way ANOVA with TukeyHSD	WT:10-WT:1	6.66578e-13	4	4	****
Extended data fig. 4f		CD8+ T cell activated		Two-way ANOVA with TukeyHSD	WT:10-A:10	9.39668e-10	4	4	****
Extended data fig. 4g	cell counts from the scRNAseq	T cell cycling		Two-way ANOVA with TukeyHSD	WT:0-A:0	0.999999	4	4	ns
Extended data fig. 4g	cell counts from the scRNAseq	T cell cycling		Two-way ANOVA with TukeyHSD	A:1-A:0	1	4	4	ns
Extended data fig. 4g	cell counts from the scRNAseq	T cell cycling		Two-way ANOVA with TukeyHSD	A:10-A:0	0.00082489	4	4	***
Extended data fig. 4g		T cell cycling		Two-way ANOVA with TukeyHSD	WT:1-WT:0	1	4	4	ns
Extended data fig. 4g		T cell cycling		Two-way ANOVA with TukeyHSD	WT:10-WT:0	2.90106e-07	4	4	****
Extended data fig. 4g		T cell cycling		Two-way ANOVA with TukeyHSD	WT:1-A:1	1	4	4	ns
Extended data fig. 4g		T cell cycling		Two-way ANOVA with TukeyHSD	A:10-A:1	0.000916839	4	4	***
Extended data fig. 4g		T cell cycling		Two-way ANOVA with TukeyHSD	WT:10-WT:1	2.91113e-07	4	4	****
Extended data fig. 4g		T cell cycling		Two-way ANOVA with TukeyHSD	WT:10-A:10	0.00418243	4	4	**
Extended data fig. 4h		follicular B cell		Two-way ANOVA with TukeyHSD	WT:0-A:0	0.987249	4	4	ns
Extended data fig. 4h		follicular B cell		Two-way ANOVA with TukeyHSD	A:1-A:0	0.98134	4	4	ns
Extended data fig. 4h		follicular B cell		Two-way ANOVA with TukeyHSD	A:10-A:0	0.623592	4	4	ns
Extended data fig. 4h	cell counts from the scRNAseq	follicular B cell		Two-way ANOVA with TukeyHSD	WT:1-WT:0	0.906245	4	4	ns
Extended data fig. 4h	cell counts from the scRNAseq	follicular B cell		Two-way ANOVA with TukeyHSD	WT:10-WT:0	4.73949e-05	4	4	****
Extended data fig. 4h		follicular B cell		Two-way ANOVA with TukeyHSD	WT:1-A:1	0.999627	4	4	ns
Extended data fig. 4h		follicular B cell		Two-way ANOVA with TukeyHSD	A:10-A:1	0.9441	4	4	ns
Extended data fig. 4h		follicular B cell		Two-way ANOVA with TukeyHSD	WT:10-WT:1	0.000364522	4	4	***
Extended data fig. 4h		follicular B cell		Two-way ANOVA with TukeyHSD	WT:10-A:10	0.00441385	4	4	**
Extended data fig. 4i	GO:BP Gene ontology Biological Process	genes upregulated in at least 5 activated subpopulations	Factor: IRF-2; motif: NAAANNGAAAGTGAAASTRN	gost (gProfiler2 R package) with standard settings on ordered list of DE genes that are higher in activated cells (DEgenes identified with DESeq2, adj pval <0.05) ; P values shown are corrected for multiple hypothesis testing using the g:SCS algorithm	quiescent cells vs activated cells (all cell types)	1.74e-25	50082	23558	1.74e-25
Extended data fig. 4i	GO:BP Gene ontology Biological Process	genes upregulated in at least 5 activated subpopulations	Factor: IRF-1; motif: NNRAAANNGAAASN	gost (gProfiler2 R package) with standard settings on ordered list of DE genes that are higher in activated cells (DEgenes identified with DESeq2, adj pval <0.05) ; P values shown are corrected for multiple hypothesis testing using the g:SCS algorithm	quiescent cells vs activated cells (all cell types)	6.66e-18	50082	23558	6.66e-18
Extended data fig. 4i	GO:BP Gene ontology Biological Process	genes upregulated in at least 5 activated subpopulations	Factor: IRF-1; motif: NRAANNGAAASTGAAASYNN	gost (gProfiler2 R package) with standard settings on ordered list of DE genes that are higher in activated cells (DEgenes identified with DESeq2, adj pval <0.05) ; P values shown are corrected for multiple hypothesis testing using the g:SCS algorithm	quiescent cells vs activated cells (all cell types)	9.71e-18	50082	23558	9.71e-18
Extended data fig. 4i	GO:BP Gene ontology Biological Process	genes upregulated in at least 5 activated subpopulations	Factor: IRF; motif: RRAANTGAAASYGNV	gost (gProfiler2 R package) with standard settings on ordered list of DE genes that are higher in activated cells (DEgenes identified with DESeq2, adj pval <0.05) ; P values shown are corrected for multiple hypothesis testing using the g:SCS algorithm	quiescent cells vs activated cells (all cell types)	3.92e-16	50082	23558	3.92e-16
Extended data fig. 4i	GO:BP Gene ontology Biological Process	genes upregulated in at least 5 activated subpopulations	Factor: ICSBP; motif: RAARTGAAACTG	gost (gProfiler2 R package) with standard settings on ordered list of DE genes that are higher in activated cells (DEgenes identified with DESeq2, adj pval <0.05) ; P values shown are corrected for multiple hypothesis testing using the g:SCS algorithm	quiescent cells vs activated cells (all cell types)	1e-13	50082	23558	1e-13
Extended data fig. 4i	GO:BP Gene ontology Biological Process	genes upregulated in at least 5 activated subpopulations	Factor: IRF-9; motif: NNRAAWCGAAACTNA	gost (gProfiler2 R package) with standard settings on ordered list of DE genes that are higher in activated cells (DEgenes identified with DESeq2, adj pval <0.05) ; P values shown are corrected for multiple hypothesis testing using the g:SCS algorithm	quiescent cells vs activated cells (all cell types)	2.18e-13	50082	23558	2.18e-13
Extended data fig. 4i	GO:BP Gene ontology Biological Process	genes upregulated in at least 5 activated subpopulations	Factor: IRF; motif: NNGAAANTGAAANN	gost (gProfiler2 R package) with standard settings on ordered list of DE genes that are higher in activated cells (DEgenes identified with DESeq2, adj pval <0.05) ; P values shown are corrected for multiple hypothesis testing using the g:SCS algorithm	quiescent cells vs activated cells (all cell types)	9.95e-13	50082	23558	9.95e-13
Extended data fig. 4i	GO:BP Gene ontology Biological Process	genes upregulated in at least 5 activated subpopulations	Factor: IRF; motif: NNGAAANTGAAANN; match class: 1	gost (gProfiler2 R package) with standard settings on ordered list of DE genes that are higher in activated cells (DEgenes identified with DESeq2, adj pval <0.05) ; P values shown are corrected for multiple hypothesis testing using the g:SCS algorithm	quiescent cells vs activated cells (all cell types)	1.45e-12	50082	23558	1.45e-12
Extended data fig. 4i	GO:BP Gene ontology Biological Process	genes upregulated in at least 5 activated subpopulations	Factor: ICSBP; motif: RAARTGAAACTG; match class: 1	gost (gProfiler2 R package) with standard settings on ordered list of DE genes that are higher in activated cells (DEgenes identified with DESeq2, adj pval <0.05) ; P values shown are corrected for multiple hypothesis testing using the g:SCS algorithm	quiescent cells vs activated cells (all cell types)	4.71e-11	50082	23558	4.71e-11
Extended data fig. 4i	GO:BP Gene ontology Biological Process	genes upregulated in at least 5 activated subpopulations	Factor: IRF-1; motif: NRAANNGAAASTGAAASYNN; match class: 1	gost (gProfiler2 R package) with standard settings on ordered list of DE genes that are higher in activated cells (DEgenes identified with DESeq2, adj pval <0.05) ; P values shown are corrected for multiple hypothesis testing using the g:SCS algorithm	quiescent cells vs activated cells (all cell types)	6.05e-11	50082	23558	6.05e-11
Extended data fig. 4i	GO:BP Gene ontology Biological Process	genes upregulated in at least 5 activated subpopulations	Factor: IRF-7; motif: TNSGAAWNCGAAANTNNN; match class: 1	gost (gProfiler2 R package) with standard settings on ordered list of DE genes that are higher in activated cells (DEgenes identified with DESeq2, adj pval <0.05) ; P values shown are corrected for multiple hypothesis testing using the g:SCS algorithm	quiescent cells vs activated cells (all cell types)	1.17e-09	50082	23558	1.17e-09
Extended data fig. 4i	GO:BP Gene ontology Biological Process	genes upregulated in at least 5 activated subpopulations	Factor: IRF-7; motif: TNSGAAWNCGAAANTNNN	gost (gProfiler2 R package) with standard settings on ordered list of DE genes that are higher in activated cells (DEgenes identified with DESeq2, adj pval <0.05) ; P values shown are corrected for multiple hypothesis testing using the g:SCS algorithm	quiescent cells vs activated cells (all cell types)	1.53e-09	50082	23558	1.53e-09
Extended data fig. 4i	GO:BP Gene ontology Biological Process	genes upregulated in at least 5 activated subpopulations	Factor: IRF; motif: RRAANTGAAASYGNV; match class: 1	gost (gProfiler2 R package) with standard settings on ordered list of DE genes that are higher in activated cells (DEgenes identified with DESeq2, adj pval <0.05) ; P values shown are corrected for multiple hypothesis testing using the g:SCS algorithm	quiescent cells vs activated cells (all cell types)	8.79e-09	50082	23558	8.79e-09
Extended data fig. 4i	GO:BP Gene ontology Biological Process	genes upregulated in at least 5 activated subpopulations	Factor: IRF-3; motif: RAAARGGAAANNGAAASNGA	gost (gProfiler2 R package) with standard settings on ordered list of DE genes that are higher in activated cells (DEgenes identified with DESeq2, adj pval <0.05) ; P values shown are corrected for multiple hypothesis testing using the g:SCS algorithm	quiescent cells vs activated cells (all cell types)	1.31e-08	50082	23558	1.31e-08
Extended data fig. 4i	GO:BP Gene ontology Biological Process	genes upregulated in at least 5 activated subpopulations	Factor: IRF-2; motif: NNRAAAGTGAAASNNA	gost (gProfiler2 R package) with standard settings on ordered list of DE genes that are higher in activated cells (DEgenes identified with DESeq2, adj pval <0.05) ; P values shown are corrected for multiple hypothesis testing using the g:SCS algorithm	quiescent cells vs activated cells (all cell types)	2.69e-08	50082	23558	2.69e-08
Extended data fig. 4i	GO:BP Gene ontology Biological Process	genes upregulated in at least 5 activated subpopulations	Factor: IRF-4; motif: KRAAMNGAAANYN	gost (gProfiler2 R package) with standard settings on ordered list of DE genes that are higher in activated cells (DEgenes identified with DESeq2, adj pval <0.05) ; P values shown are corrected for multiple hypothesis testing using the g:SCS algorithm	quiescent cells vs activated cells (all cell types)	4.75e-08	50082	23558	4.75e-08
Extended data fig. 4i	GO:BP Gene ontology Biological Process	genes upregulated in at least 5 activated subpopulations	Factor: IRF-3; motif: NARAANSGAAACYN; match class: 1	gost (gProfiler2 R package) with standard settings on ordered list of DE genes that are higher in activated cells (DEgenes identified with DESeq2, adj pval <0.05) ; P values shown are corrected for multiple hypothesis testing using the g:SCS algorithm	quiescent cells vs activated cells (all cell types)	7.57e-07	50082	23558	7.57e-07
Extended data fig. 4i	GO:BP Gene ontology Biological Process	genes upregulated in at least 5 activated subpopulations	Factor: IRF-1; motif: NNRAAANNGAAASN; match class: 1	gost (gProfiler2 R package) with standard settings on ordered list of DE genes that are higher in activated cells (DEgenes identified with DESeq2, adj pval <0.05) ; P values shown are corrected for multiple hypothesis testing using the g:SCS algorithm	quiescent cells vs activated cells (all cell types)	2.97e-06	50082	23558	2.97e-06
Extended data fig. 4i	GO:BP Gene ontology Biological Process	genes upregulated in at least 5 activated subpopulations	Factor: STAT1; motif: NTTTCASTTYCNNTTTCYN; match class: 1	gost (gProfiler2 R package) with standard settings on ordered list of DE genes that are higher in activated cells (DEgenes identified with DESeq2, adj pval <0.05) ; P values shown are corrected for multiple hypothesis testing using the g:SCS algorithm	quiescent cells vs activated cells (all cell types)	4.29e-06	50082	23558	4.29e-06
Extended data fig. 4i	GO:BP Gene ontology Biological Process	genes upregulated in at least 5 activated subpopulations	Factor: IRF; motif: RAAANTGAAAN; match class: 1	gost (gProfiler2 R package) with standard settings on ordered list of DE genes that are higher in activated cells (DEgenes identified with DESeq2, adj pval <0.05) ; P values shown are corrected for multiple hypothesis testing using the g:SCS algorithm	quiescent cells vs activated cells (all cell types)	2.2e-05	50082	23558	2.2e-05
Extended data fig. 4j and k	differential expression on pseudobulk counts from single cell RNAseq data	Interstitial macrophage activated	Epas1	DESeq2 (Negative Binomial GLM fitting and Wald statistics with Benjamini and Hochberg procedure)	pseudobulk d10 WT vs d10 Akita	2.75e-12	4	4	2.75e-12
Extended data fig. 4j and k	differential expression on pseudobulk counts from single cell RNAseq data	Interstitial macrophage activated	Inmt	DESeq2 (Negative Binomial GLM fitting and Wald statistics with Benjamini and Hochberg procedure)	pseudobulk d10 WT vs d10 Akita	4.47e-11	4	4	4.47e-11
Extended data fig. 4j and k	differential expression on pseudobulk counts from single cell RNAseq data	Interstitial macrophage activated	Klrk1	DESeq2 (Negative Binomial GLM fitting and Wald statistics with Benjamini and Hochberg procedure)	pseudobulk d10 WT vs d10 Akita	5.94e-08	4	4	5.94e-08
Extended data fig. 4j and k	differential expression on pseudobulk counts from single cell RNAseq data	Interstitial macrophage activated	Tmsb10	DESeq2 (Negative Binomial GLM fitting and Wald statistics with Benjamini and Hochberg procedure)	pseudobulk d10 WT vs d10 Akita	1.4e-07	4	4	1.4e-07
Extended data fig. 4j and k	differential expression on pseudobulk counts from single cell RNAseq data	Interstitial macrophage activated	Adgrf5	DESeq2 (Negative Binomial GLM fitting and Wald statistics with Benjamini and Hochberg procedure)	pseudobulk d10 WT vs d10 Akita	1.61e-07	4	4	1.61e-07
Extended data fig. 4j and k	differential expression on pseudobulk counts from single cell RNAseq data	Interstitial macrophage activated	Gm4951	DESeq2 (Negative Binomial GLM fitting and Wald statistics with Benjamini and Hochberg procedure)	pseudobulk d10 WT vs d10 Akita	3.06e-06	4	4	3.06e-06
Extended data fig. 4j and k	differential expression on pseudobulk counts from single cell RNAseq data	Interstitial macrophage activated	Sema3c	DESeq2 (Negative Binomial GLM fitting and Wald statistics with Benjamini and Hochberg procedure)	pseudobulk d10 WT vs d10 Akita	3.85e-06	4	4	3.85e-06
Extended data fig. 4j and k	differential expression on pseudobulk counts from single cell RNAseq data	Interstitial macrophage activated	Serpina3g	DESeq2 (Negative Binomial GLM fitting and Wald statistics with Benjamini and Hochberg procedure)	pseudobulk d10 WT vs d10 Akita	8.54e-06	4	4	8.54e-06
Extended data fig. 4j and k	differential expression on pseudobulk counts from single cell RNAseq data	Interstitial macrophage activated	Pla2g16	DESeq2 (Negative Binomial GLM fitting and Wald statistics with Benjamini and Hochberg procedure)	pseudobulk d10 WT vs d10 Akita	9.11e-06	4	4	9.11e-06
Extended data fig. 4j and k	differential expression on pseudobulk counts from single cell RNAseq data	Interstitial macrophage activated	Cxcr4	DESeq2 (Negative Binomial GLM fitting and Wald statistics with Benjamini and Hochberg procedure)	pseudobulk d10 WT vs d10 Akita	1.17e-05	4	4	1.17e-05
Extended data fig. 4j and k	differential expression on pseudobulk counts from single cell RNAseq data	Interstitial macrophage activated	C4b	DESeq2 (Negative Binomial GLM fitting and Wald statistics with Benjamini and Hochberg procedure)	pseudobulk d10 WT vs d10 Akita	1.19e-05	4	4	1.19e-05
Extended data fig. 4j and k	differential expression on pseudobulk counts from single cell RNAseq data	Interstitial macrophage activated	Hba-a1	DESeq2 (Negative Binomial GLM fitting and Wald statistics with Benjamini and Hochberg procedure)	pseudobulk d10 WT vs d10 Akita	1.44e-05	4	4	1.44e-05
Extended data fig. 4j and k	differential expression on pseudobulk counts from single cell RNAseq data	Interstitial macrophage activated	Neat1	DESeq2 (Negative Binomial GLM fitting and Wald statistics with Benjamini and Hochberg procedure)	pseudobulk d10 WT vs d10 Akita	1.6e-05	4	4	1.6e-05
Extended data fig. 4j and k	differential expression on pseudobulk counts from single cell RNAseq data	Interstitial macrophage activated	Gbp7	DESeq2 (Negative Binomial GLM fitting and Wald statistics with Benjamini and Hochberg procedure)	pseudobulk d10 WT vs d10 Akita	2.05e-05	4	4	2.05e-05
Extended data fig. 4j and k	differential expression on pseudobulk counts from single cell RNAseq data	Interstitial macrophage activated	Cldn5	DESeq2 (Negative Binomial GLM fitting and Wald statistics with Benjamini and Hochberg procedure)	pseudobulk d10 WT vs d10 Akita	1.92e-05	4	4	1.92e-05
Extended data fig. 4j and k	differential expression on pseudobulk counts from single cell RNAseq data	Interstitial macrophage activated	Slc9a3r2	DESeq2 (Negative Binomial GLM fitting and Wald statistics with Benjamini and Hochberg procedure)	pseudobulk d10 WT vs d10 Akita	2.39e-05	4	4	2.39e-05
Extended data fig. 4j and k	differential expression on pseudobulk counts from single cell RNAseq data	Interstitial macrophage activated	Plac8	DESeq2 (Negative Binomial GLM fitting and Wald statistics with Benjamini and Hochberg procedure)	pseudobulk d10 WT vs d10 Akita	2.69e-05	4	4	2.69e-05
Extended data fig. 4j and k	differential expression on pseudobulk counts from single cell RNAseq data	Interstitial macrophage activated	Ifit2	DESeq2 (Negative Binomial GLM fitting and Wald statistics with Benjamini and Hochberg procedure)	pseudobulk d10 WT vs d10 Akita	2.68e-05	4	4	2.68e-05
Extended data fig. 4j and k	differential expression on pseudobulk counts from single cell RNAseq data	Interstitial macrophage activated	Lap3	DESeq2 (Negative Binomial GLM fitting and Wald statistics with Benjamini and Hochberg procedure)	pseudobulk d10 WT vs d10 Akita	2.96e-05	4	4	2.96e-05
Extended data fig. 4j and k	differential expression on pseudobulk counts from single cell RNAseq data	Interstitial macrophage activated	Podxl	DESeq2 (Negative Binomial GLM fitting and Wald statistics with Benjamini and Hochberg procedure)	pseudobulk d10 WT vs d10 Akita	3.17e-05	4	4	3.17e-05
Extended data fig. 4j and k	differential expression on pseudobulk counts from single cell RNAseq data	Interstitial macrophage activated	Nxpe5	DESeq2 (Negative Binomial GLM fitting and Wald statistics with Benjamini and Hochberg procedure)	pseudobulk d10 WT vs d10 Akita	3.75e-05	4	4	3.75e-05
Extended data fig. 4j and k	differential expression on pseudobulk counts from single cell RNAseq data	Interstitial macrophage activated	Ifitm1	DESeq2 (Negative Binomial GLM fitting and Wald statistics with Benjamini and Hochberg procedure)	pseudobulk d10 WT vs d10 Akita	3.98e-05	4	4	3.98e-05
Extended data fig. 4j and k	differential expression on pseudobulk counts from single cell RNAseq data	Interstitial macrophage activated	Bgn	DESeq2 (Negative Binomial GLM fitting and Wald statistics with Benjamini and Hochberg procedure)	pseudobulk d10 WT vs d10 Akita	6.06e-05	4	4	6.06e-05
Extended data fig. 4j and k	differential expression on pseudobulk counts from single cell RNAseq data	Interstitial macrophage activated	S1pr1	DESeq2 (Negative Binomial GLM fitting and Wald statistics with Benjamini and Hochberg procedure)	pseudobulk d10 WT vs d10 Akita	6.27e-05	4	4	6.27e-05
Extended data fig. 4j and k	differential expression on pseudobulk counts from single cell RNAseq data	Interstitial macrophage activated	Prss50	DESeq2 (Negative Binomial GLM fitting and Wald statistics with Benjamini and Hochberg procedure)	pseudobulk d10 WT vs d10 Akita	6.34e-05	4	4	6.34e-05
Extended data fig. 4j and k	differential expression on pseudobulk counts from single cell RNAseq data	Interstitial macrophage activated	Fmo2	DESeq2 (Negative Binomial GLM fitting and Wald statistics with Benjamini and Hochberg procedure)	pseudobulk d10 WT vs d10 Akita	8.35e-05	4	4	8.35e-05
Extended data fig. 4j and k	differential expression on pseudobulk counts from single cell RNAseq data	Interstitial macrophage activated	Gbp3	DESeq2 (Negative Binomial GLM fitting and Wald statistics with Benjamini and Hochberg procedure)	pseudobulk d10 WT vs d10 Akita	9.65e-05	4	4	9.65e-05
Extended data fig. 4j and k	differential expression on pseudobulk counts from single cell RNAseq data	Interstitial macrophage activated	Pnp	DESeq2 (Negative Binomial GLM fitting and Wald statistics with Benjamini and Hochberg procedure)	pseudobulk d10 WT vs d10 Akita	0.00010106	4	4	0.00010106
Extended data fig. 4j and k	differential expression on pseudobulk counts from single cell RNAseq data	Interstitial macrophage activated	C1ra	DESeq2 (Negative Binomial GLM fitting and Wald statistics with Benjamini and Hochberg procedure)	pseudobulk d10 WT vs d10 Akita	0.000109729	4	4	0.000109729
Extended data fig. 4j and k	differential expression on pseudobulk counts from single cell RNAseq data	Interstitial macrophage activated	Zfp36l1	DESeq2 (Negative Binomial GLM fitting and Wald statistics with Benjamini and Hochberg procedure)	pseudobulk d10 WT vs d10 Akita	0.000112742	4	4	0.000112742
Extended data fig. 4j and k	differential expression on pseudobulk counts from single cell RNAseq data	Interstitial macrophage activated	Egfl7	DESeq2 (Negative Binomial GLM fitting and Wald statistics with Benjamini and Hochberg procedure)	pseudobulk d10 WT vs d10 Akita	0.000132	4	4	0.000131734
Extended data fig. 4j and k	differential expression on pseudobulk counts from single cell RNAseq data	Interstitial macrophage activated	Slfn5	DESeq2 (Negative Binomial GLM fitting and Wald statistics with Benjamini and Hochberg procedure)	pseudobulk d10 WT vs d10 Akita	0.000126835	4	4	0.000126835
Extended data fig. 4j and k	differential expression on pseudobulk counts from single cell RNAseq data	Interstitial macrophage activated	Psmb9	DESeq2 (Negative Binomial GLM fitting and Wald statistics with Benjamini and Hochberg procedure)	pseudobulk d10 WT vs d10 Akita	0.000128777	4	4	0.000128777
Extended data fig. 4j and k	differential expression on pseudobulk counts from single cell RNAseq data	Macrophage activated	Irf7	DESeq2 (Negative Binomial GLM fitting and Wald statistics with Benjamini and Hochberg procedure)	pseudobulk d10 WT vs d10 Akita	0.0435776	4	4	0.0435776
Extended data fig. 4j and k	differential expression on pseudobulk counts from single cell RNAseq data	Ly-6c+ Monocyte	Mgp	DESeq2 (Negative Binomial GLM fitting and Wald statistics with Benjamini and Hochberg procedure)	pseudobulk d10 WT vs d10 Akita	1.08707e-05	4	4	1.08707e-05
Extended data fig. 4j and k	differential expression on pseudobulk counts from single cell RNAseq data	Ly-6c+ Monocyte	Neat1	DESeq2 (Negative Binomial GLM fitting and Wald statistics with Benjamini and Hochberg procedure)	pseudobulk d10 WT vs d10 Akita	9.59918e-05	4	4	9.59918e-05
Extended data fig. 4j and k	differential expression on pseudobulk counts from single cell RNAseq data	Alveolar macrophage	H2-Ab1	DESeq2 (Negative Binomial GLM fitting and Wald statistics with Benjamini and Hochberg procedure)	pseudobulk d10 WT vs d10 Akita	0.00620983	4	4	0.00620983
Extended data fig. 4j and k	differential expression on pseudobulk counts from single cell RNAseq data	Alveolar macrophage	H2-Eb1	DESeq2 (Negative Binomial GLM fitting and Wald statistics with Benjamini and Hochberg procedure)	pseudobulk d10 WT vs d10 Akita	0.016568	4	4	0.016568
Extended data fig. 4j and k	differential expression on pseudobulk counts from single cell RNAseq data	Alveolar macrophage activated	Ly6i	DESeq2 (Negative Binomial GLM fitting and Wald statistics with Benjamini and Hochberg procedure)	pseudobulk d10 WT vs d10 Akita	0.00839356	4	4	0.00839356
Extended data fig. 4j and k	differential expression on pseudobulk counts from single cell RNAseq data	cDC2 activated	Ccl3	DESeq2 (Negative Binomial GLM fitting and Wald statistics with Benjamini and Hochberg procedure)	pseudobulk d10 WT vs d10 Akita	5.02e-05	4	4	5.01741e-05
Extended data fig. 4j and k	differential expression on pseudobulk counts from single cell RNAseq data	cDC2 activated	S100a9	DESeq2 (Negative Binomial GLM fitting and Wald statistics with Benjamini and Hochberg procedure)	pseudobulk d10 WT vs d10 Akita	0.0247117	4	4	0.0247117
Extended data fig. 4j and k	differential expression on pseudobulk counts from single cell RNAseq data	cDC2 activated	Neat1	DESeq2 (Negative Binomial GLM fitting and Wald statistics with Benjamini and Hochberg procedure)	pseudobulk d10 WT vs d10 Akita	0.0416112	4	4	0.0416112
Extended data fig. 4j and k	differential expression on pseudobulk counts from single cell RNAseq data	cDC2 activated	Il1rn	DESeq2 (Negative Binomial GLM fitting and Wald statistics with Benjamini and Hochberg procedure)	pseudobulk d10 WT vs d10 Akita	0.0477491	4	4	0.0477491
Extended data fig. 4j and k	differential expression on pseudobulk counts from single cell RNAseq data	CCR7+ DC	Selm	DESeq2 (Negative Binomial GLM fitting and Wald statistics with Benjamini and Hochberg procedure)	pseudobulk d10 WT vs d10 Akita	2.25e-05	4	4	2.2517e-05
Extended data fig. 4j and k	differential expression on pseudobulk counts from single cell RNAseq data	neutrophils	Slc26a11	DESeq2 (Negative Binomial GLM fitting and Wald statistics with Benjamini and Hochberg procedure)	pseudobulk d10 WT vs d10 Akita	0.000590039	4	4	0.000590039
Extended data fig. 4j and k	differential expression on pseudobulk counts from single cell RNAseq data	neutrophils	Itpr2	DESeq2 (Negative Binomial GLM fitting and Wald statistics with Benjamini and Hochberg procedure)	pseudobulk d10 WT vs d10 Akita	0.028598	4	4	0.028598
Extended data fig. 4j and k	differential expression on pseudobulk counts from single cell RNAseq data	NK cell	Khdc1a	DESeq2 (Negative Binomial GLM fitting and Wald statistics with Benjamini and Hochberg procedure)	pseudobulk d10 WT vs d10 Akita	0.0286208	4	4	0.0286208
Extended data fig. 4j and k	differential expression on pseudobulk counts from single cell RNAseq data	NK cell	Xcl1	DESeq2 (Negative Binomial GLM fitting and Wald statistics with Benjamini and Hochberg procedure)	pseudobulk d10 WT vs d10 Akita	0.0286208	4	4	0.0286208
Extended data fig. 4j and k	differential expression on pseudobulk counts from single cell RNAseq data	CD4+ T cell activated	Stat1	DESeq2 (Negative Binomial GLM fitting and Wald statistics with Benjamini and Hochberg procedure)	pseudobulk d10 WT vs d10 Akita	0.023814	4	4	0.023814
Extended data fig. 4j and k	differential expression on pseudobulk counts from single cell RNAseq data	CD4+ T cell activated	Lgals7	DESeq2 (Negative Binomial GLM fitting and Wald statistics with Benjamini and Hochberg procedure)	pseudobulk d10 WT vs d10 Akita	0.023814	4	4	0.023814
Extended data fig. 4j and k	differential expression on pseudobulk counts from single cell RNAseq data	CD4+ T cell activated	Adgrf5	DESeq2 (Negative Binomial GLM fitting and Wald statistics with Benjamini and Hochberg procedure)	pseudobulk d10 WT vs d10 Akita	0.023814	4	4	0.023814
Extended data fig. 4j and k	differential expression on pseudobulk counts from single cell RNAseq data	CD4+ T cell activated	Iigp1	DESeq2 (Negative Binomial GLM fitting and Wald statistics with Benjamini and Hochberg procedure)	pseudobulk d10 WT vs d10 Akita	0.023814	4	4	0.023814
Extended data fig. 4j and k	differential expression on pseudobulk counts from single cell RNAseq data	CD4+ T cell Th17	Il17a	DESeq2 (Negative Binomial GLM fitting and Wald statistics with Benjamini and Hochberg procedure)	pseudobulk d10 WT vs d10 Akita	0.00931397	4	4	0.00931397
Extended data fig. 4j and k	differential expression on pseudobulk counts from single cell RNAseq data	CD8+ T cell	Slc6a19	DESeq2 (Negative Binomial GLM fitting and Wald statistics with Benjamini and Hochberg procedure)	pseudobulk d10 WT vs d10 Akita	0.00626122	4	4	0.00626122
Extended data fig. 4j and k	differential expression on pseudobulk counts from single cell RNAseq data	CD8+ T cell activated	Cldn5	DESeq2 (Negative Binomial GLM fitting and Wald statistics with Benjamini and Hochberg procedure)	pseudobulk d10 WT vs d10 Akita	1.77e-05	4	4	1.77e-05
Extended data fig. 4j and k	differential expression on pseudobulk counts from single cell RNAseq data	CD8+ T cell activated	Casp4	DESeq2 (Negative Binomial GLM fitting and Wald statistics with Benjamini and Hochberg procedure)	pseudobulk d10 WT vs d10 Akita	0.00359983	4	4	0.00359983
Extended data fig. 4j and k	differential expression on pseudobulk counts from single cell RNAseq data	CD8+ T cell activated	Gng11	DESeq2 (Negative Binomial GLM fitting and Wald statistics with Benjamini and Hochberg procedure)	pseudobulk d10 WT vs d10 Akita	0.00948245	4	4	0.00948245
Extended data fig. 4j and k	differential expression on pseudobulk counts from single cell RNAseq data	CD8+ T cell activated	St6galnac3	DESeq2 (Negative Binomial GLM fitting and Wald statistics with Benjamini and Hochberg procedure)	pseudobulk d10 WT vs d10 Akita	0.0102829	4	4	0.0102829
Extended data fig. 4j and k	differential expression on pseudobulk counts from single cell RNAseq data	CD8+ T cell activated	Gzmb	DESeq2 (Negative Binomial GLM fitting and Wald statistics with Benjamini and Hochberg procedure)	pseudobulk d10 WT vs d10 Akita	0.0102829	4	4	0.0102829
Extended data fig. 4j and k	differential expression on pseudobulk counts from single cell RNAseq data	CD8+ T cell activated	Ccl3	DESeq2 (Negative Binomial GLM fitting and Wald statistics with Benjamini and Hochberg procedure)	pseudobulk d10 WT vs d10 Akita	0.0102829	4	4	0.0102829
Extended data fig. 4j and k	differential expression on pseudobulk counts from single cell RNAseq data	CD8+ T cell activated	Ccl4	DESeq2 (Negative Binomial GLM fitting and Wald statistics with Benjamini and Hochberg procedure)	pseudobulk d10 WT vs d10 Akita	0.0102829	4	4	0.0102829
Extended data fig. 4j and k	differential expression on pseudobulk counts from single cell RNAseq data	CD8+ T cell activated	Cd244	DESeq2 (Negative Binomial GLM fitting and Wald statistics with Benjamini and Hochberg procedure)	pseudobulk d10 WT vs d10 Akita	0.0105	4	4	0.0105296
Extended data fig. 4j and k	differential expression on pseudobulk counts from single cell RNAseq data	CD8+ T cell activated	Cald1	DESeq2 (Negative Binomial GLM fitting and Wald statistics with Benjamini and Hochberg procedure)	pseudobulk d10 WT vs d10 Akita	0.0133346	4	4	0.0133346
Extended data fig. 4j and k	differential expression on pseudobulk counts from single cell RNAseq data	CD8+ T cell activated	Dhcr24	DESeq2 (Negative Binomial GLM fitting and Wald statistics with Benjamini and Hochberg procedure)	pseudobulk d10 WT vs d10 Akita	0.0146623	4	4	0.0146623
Extended data fig. 4j and k	differential expression on pseudobulk counts from single cell RNAseq data	CD8+ T cell activated	Myo1e	DESeq2 (Negative Binomial GLM fitting and Wald statistics with Benjamini and Hochberg procedure)	pseudobulk d10 WT vs d10 Akita	0.0146623	4	4	0.0146623
Extended data fig. 4j and k	differential expression on pseudobulk counts from single cell RNAseq data	CD8+ T cell activated	Gzma	DESeq2 (Negative Binomial GLM fitting and Wald statistics with Benjamini and Hochberg procedure)	pseudobulk d10 WT vs d10 Akita	0.0146623	4	4	0.0146623
Extended data fig. 4j and k	differential expression on pseudobulk counts from single cell RNAseq data	CD8+ T cell activated	Podxl	DESeq2 (Negative Binomial GLM fitting and Wald statistics with Benjamini and Hochberg procedure)	pseudobulk d10 WT vs d10 Akita	0.014757	4	4	0.014757
Extended data fig. 4j and k	differential expression on pseudobulk counts from single cell RNAseq data	CD8+ T cell activated	Casp1	DESeq2 (Negative Binomial GLM fitting and Wald statistics with Benjamini and Hochberg procedure)	pseudobulk d10 WT vs d10 Akita	0.0159508	4	4	0.0159508
Extended data fig. 4j and k	differential expression on pseudobulk counts from single cell RNAseq data	CD8+ T cell activated	Fmo2	DESeq2 (Negative Binomial GLM fitting and Wald statistics with Benjamini and Hochberg procedure)	pseudobulk d10 WT vs d10 Akita	0.0212	4	4	0.0211973
Extended data fig. 4j and k	differential expression on pseudobulk counts from single cell RNAseq data	CD8+ T cell activated	Tspan7	DESeq2 (Negative Binomial GLM fitting and Wald statistics with Benjamini and Hochberg procedure)	pseudobulk d10 WT vs d10 Akita	0.0212	4	4	0.0211973
Extended data fig. 4j and k	differential expression on pseudobulk counts from single cell RNAseq data	CD8+ T cell activated	Maf	DESeq2 (Negative Binomial GLM fitting and Wald statistics with Benjamini and Hochberg procedure)	pseudobulk d10 WT vs d10 Akita	0.0246117	4	4	0.0246117
Extended data fig. 4j and k	differential expression on pseudobulk counts from single cell RNAseq data	CD8+ T cell activated	Igtp	DESeq2 (Negative Binomial GLM fitting and Wald statistics with Benjamini and Hochberg procedure)	pseudobulk d10 WT vs d10 Akita	0.0246117	4	4	0.0246117
Extended data fig. 4j and k	differential expression on pseudobulk counts from single cell RNAseq data	CD8+ T cell activated	Pim1	DESeq2 (Negative Binomial GLM fitting and Wald statistics with Benjamini and Hochberg procedure)	pseudobulk d10 WT vs d10 Akita	0.0246117	4	4	0.0246117
Extended data fig. 4j and k	differential expression on pseudobulk counts from single cell RNAseq data	CD8+ T cell activated	Styk1	DESeq2 (Negative Binomial GLM fitting and Wald statistics with Benjamini and Hochberg procedure)	pseudobulk d10 WT vs d10 Akita	0.0273385	4	4	0.0273385
Extended data fig. 4j and k	differential expression on pseudobulk counts from single cell RNAseq data	CD8+ T cell activated	Bcl2l1	DESeq2 (Negative Binomial GLM fitting and Wald statistics with Benjamini and Hochberg procedure)	pseudobulk d10 WT vs d10 Akita	0.0320455	4	4	0.0320455
Extended data fig. 4j and k	differential expression on pseudobulk counts from single cell RNAseq data	CD8+ T cell activated	Reg3g	DESeq2 (Negative Binomial GLM fitting and Wald statistics with Benjamini and Hochberg procedure)	pseudobulk d10 WT vs d10 Akita	0.0320455	4	4	0.0320455
Extended data fig. 4j and k	differential expression on pseudobulk counts from single cell RNAseq data	CD8+ T cell activated	Slco2a1	DESeq2 (Negative Binomial GLM fitting and Wald statistics with Benjamini and Hochberg procedure)	pseudobulk d10 WT vs d10 Akita	0.0320455	4	4	0.0320455
Extended data fig. 4j and k	differential expression on pseudobulk counts from single cell RNAseq data	CD8+ T cell activated	Stat1	DESeq2 (Negative Binomial GLM fitting and Wald statistics with Benjamini and Hochberg procedure)	pseudobulk d10 WT vs d10 Akita	0.0321219	4	4	0.0321219
Extended data fig. 4j and k	differential expression on pseudobulk counts from single cell RNAseq data	CD8+ T cell activated	Smco4	DESeq2 (Negative Binomial GLM fitting and Wald statistics with Benjamini and Hochberg procedure)	pseudobulk d10 WT vs d10 Akita	0.0352	4	4	0.0352157
Extended data fig. 4j and k	differential expression on pseudobulk counts from single cell RNAseq data	CD8+ T cell activated	Ly6c1	DESeq2 (Negative Binomial GLM fitting and Wald statistics with Benjamini and Hochberg procedure)	pseudobulk d10 WT vs d10 Akita	0.0352	4	4	0.0352157
Extended data fig. 4j and k	differential expression on pseudobulk counts from single cell RNAseq data	CD8+ T cell activated	Abcb9	DESeq2 (Negative Binomial GLM fitting and Wald statistics with Benjamini and Hochberg procedure)	pseudobulk d10 WT vs d10 Akita	0.0393582	4	4	0.0393582
Extended data fig. 4j and k	differential expression on pseudobulk counts from single cell RNAseq data	CD8+ T cell activated	Tmem100	DESeq2 (Negative Binomial GLM fitting and Wald statistics with Benjamini and Hochberg procedure)	pseudobulk d10 WT vs d10 Akita	0.0393582	4	4	0.0393582
Extended data fig. 4j and k	differential expression on pseudobulk counts from single cell RNAseq data	CD8+ T cell activated	Lysmd2	DESeq2 (Negative Binomial GLM fitting and Wald statistics with Benjamini and Hochberg procedure)	pseudobulk d10 WT vs d10 Akita	0.0395	4	4	0.0395099
Extended data fig. 4j and k	differential expression on pseudobulk counts from single cell RNAseq data	CD8+ T cell activated	Cass4	DESeq2 (Negative Binomial GLM fitting and Wald statistics with Benjamini and Hochberg procedure)	pseudobulk d10 WT vs d10 Akita	0.0435572	4	4	0.0435572
Extended data fig. 4j and k	differential expression on pseudobulk counts from single cell RNAseq data	CD8+ T cell activated	Cdh17	DESeq2 (Negative Binomial GLM fitting and Wald statistics with Benjamini and Hochberg procedure)	pseudobulk d10 WT vs d10 Akita	0.0435572	4	4	0.0435572
Extended data fig. 4j and k	differential expression on pseudobulk counts from single cell RNAseq data	CD8+ T cell activated	Emp1	DESeq2 (Negative Binomial GLM fitting and Wald statistics with Benjamini and Hochberg procedure)	pseudobulk d10 WT vs d10 Akita	0.0477976	4	4	0.0477976
Extended data fig. 4j and k	differential expression on pseudobulk counts from single cell RNAseq data	B cell follicular	Txnip	DESeq2 (Negative Binomial GLM fitting and Wald statistics with Benjamini and Hochberg procedure)	pseudobulk d10 WT vs d10 Akita	0.00393941	4	4	0.00393941
Extended data fig. 4j and k	differential expression on pseudobulk counts from single cell RNAseq data	B cell follicular	Cldn5	DESeq2 (Negative Binomial GLM fitting and Wald statistics with Benjamini and Hochberg procedure)	pseudobulk d10 WT vs d10 Akita	0.00393941	4	4	0.00393941
Extended data fig. 4j and k	differential expression on pseudobulk counts from single cell RNAseq data	B cell plasma	B2m	DESeq2 (Negative Binomial GLM fitting and Wald statistics with Benjamini and Hochberg procedure)	pseudobulk d10 WT vs d10 Akita	0.0015761	4	4	0.0015761
Extended data fig. 4j and k	differential expression on pseudobulk counts from single cell RNAseq data	B cell plasma	Isg20	DESeq2 (Negative Binomial GLM fitting and Wald statistics with Benjamini and Hochberg procedure)	pseudobulk d10 WT vs d10 Akita	0.0015761	4	4	0.0015761
Extended data fig. 4j and k	differential expression on pseudobulk counts from single cell RNAseq data	B cell plasma	Edem2	DESeq2 (Negative Binomial GLM fitting and Wald statistics with Benjamini and Hochberg procedure)	pseudobulk d10 WT vs d10 Akita	0.0309844	4	4	0.0309844
Extended data fig. 4j and k	differential expression on pseudobulk counts from single cell RNAseq data	B cell plasma	Hspd1	DESeq2 (Negative Binomial GLM fitting and Wald statistics with Benjamini and Hochberg procedure)	pseudobulk d10 WT vs d10 Akita	0.0390782	4	4	0.0390782
Extended data fig. 4j and k	differential expression on pseudobulk counts from single cell RNAseq data	B cell plasma	Ssr4	DESeq2 (Negative Binomial GLM fitting and Wald statistics with Benjamini and Hochberg procedure)	pseudobulk d10 WT vs d10 Akita	0.0390782	4	4	0.0390782
Extended data fig. 4j and k	differential expression on pseudobulk counts from single cell RNAseq data	B cell plasma	Jchain	DESeq2 (Negative Binomial GLM fitting and Wald statistics with Benjamini and Hochberg procedure)	pseudobulk d10 WT vs d10 Akita	0.0390782	4	4	0.0390782
Extended data fig. 4j and k	differential expression on pseudobulk counts from single cell RNAseq data	B cell plasma	Tmem176a	DESeq2 (Negative Binomial GLM fitting and Wald statistics with Benjamini and Hochberg procedure)	pseudobulk d10 WT vs d10 Akita	0.0390782	4	4	0.0390782
Extended data fig. 4j and k	differential expression on pseudobulk counts from single cell RNAseq data	B cell plasma	Derl3	DESeq2 (Negative Binomial GLM fitting and Wald statistics with Benjamini and Hochberg procedure)	pseudobulk d10 WT vs d10 Akita	0.0390782	4	4	0.0390782
Extended data fig. 4j and k	differential expression on pseudobulk counts from single cell RNAseq data	B cell plasma	Ipo5	DESeq2 (Negative Binomial GLM fitting and Wald statistics with Benjamini and Hochberg procedure)	pseudobulk d10 WT vs d10 Akita	0.0390782	4	4	0.0390782
Extended data fig. 4j and k	differential expression on pseudobulk counts from single cell RNAseq data	B cell plasma	Nfkbia	DESeq2 (Negative Binomial GLM fitting and Wald statistics with Benjamini and Hochberg procedure)	pseudobulk d10 WT vs d10 Akita	0.0390782	4	4	0.0390782
Extended data fig. 4j and k	differential expression on pseudobulk counts from single cell RNAseq data	B cell plasma	Dhrs7	DESeq2 (Negative Binomial GLM fitting and Wald statistics with Benjamini and Hochberg procedure)	pseudobulk d10 WT vs d10 Akita	0.0390782	4	4	0.0390782
Extended data fig. 4j and k	differential expression on pseudobulk counts from single cell RNAseq data	B cell plasma	Sel1l	DESeq2 (Negative Binomial GLM fitting and Wald statistics with Benjamini and Hochberg procedure)	pseudobulk d10 WT vs d10 Akita	0.0390782	4	4	0.0390782
Extended data fig. 4j and k	differential expression on pseudobulk counts from single cell RNAseq data	B cell plasma	Oosp1	DESeq2 (Negative Binomial GLM fitting and Wald statistics with Benjamini and Hochberg procedure)	pseudobulk d10 WT vs d10 Akita	0.0390782	4	4	0.0390782
Extended data fig. 4j and k	differential expression on pseudobulk counts from single cell RNAseq data	B cell plasma	H2-K1	DESeq2 (Negative Binomial GLM fitting and Wald statistics with Benjamini and Hochberg procedure)	pseudobulk d10 WT vs d10 Akita	0.0485966	4	4	0.0485966
Extended data fig. 4j and k	differential expression on pseudobulk counts from single cell RNAseq data	AT2 activated	S100a6	DESeq2 (Negative Binomial GLM fitting and Wald statistics with Benjamini and Hochberg procedure)	pseudobulk d10 WT vs d10 Akita	0.00797611	4	4	0.00797611
Extended data fig. 4j and k	differential expression on pseudobulk counts from single cell RNAseq data	AT2 activated	Dusp1	DESeq2 (Negative Binomial GLM fitting and Wald statistics with Benjamini and Hochberg procedure)	pseudobulk d10 WT vs d10 Akita	0.00797611	4	4	0.00797611
Extended data fig. 4j and k	differential expression on pseudobulk counts from single cell RNAseq data	Ciliated epithelial	Ubd	DESeq2 (Negative Binomial GLM fitting and Wald statistics with Benjamini and Hochberg procedure)	pseudobulk d10 WT vs d10 Akita	0.00181299	4	4	0.00181299
Extended data fig. 4j and k	differential expression on pseudobulk counts from single cell RNAseq data	Alveolar fibroblast activated	2700094K13Rik	DESeq2 (Negative Binomial GLM fitting and Wald statistics with Benjamini and Hochberg procedure)	pseudobulk d10 WT vs d10 Akita	0.00232	4	4	0.00231996
Extended data fig. 4j and k	differential expression on pseudobulk counts from single cell RNAseq data	Alveolar fibroblast activated	Thbs2	DESeq2 (Negative Binomial GLM fitting and Wald statistics with Benjamini and Hochberg procedure)	pseudobulk d10 WT vs d10 Akita	0.00236575	4	4	0.00236575
Extended data fig. 4j and k	differential expression on pseudobulk counts from single cell RNAseq data	Alveolar fibroblast activated	Des	DESeq2 (Negative Binomial GLM fitting and Wald statistics with Benjamini and Hochberg procedure)	pseudobulk d10 WT vs d10 Akita	0.00923285	4	4	0.00923285
Extended data fig. 4j and k	differential expression on pseudobulk counts from single cell RNAseq data	Adventitial fibroblast	Cfd	DESeq2 (Negative Binomial GLM fitting and Wald statistics with Benjamini and Hochberg procedure)	pseudobulk d10 WT vs d10 Akita	6.93821e-08	4	4	6.93821e-08
Extended data fig. 4j and k	differential expression on pseudobulk counts from single cell RNAseq data	Adventitial fibroblast	Car3	DESeq2 (Negative Binomial GLM fitting and Wald statistics with Benjamini and Hochberg procedure)	pseudobulk d10 WT vs d10 Akita	4.26488e-07	4	4	4.26488e-07
Extended data fig. 4j and k	differential expression on pseudobulk counts from single cell RNAseq data	Capillary endothelial	Hspb1	DESeq2 (Negative Binomial GLM fitting and Wald statistics with Benjamini and Hochberg procedure)	pseudobulk d10 WT vs d10 Akita	0.0479914	4	4	0.0479914
Extended data fig. 4j and k	differential expression on pseudobulk counts from single cell RNAseq data	Arterial endothelial	Apoe	DESeq2 (Negative Binomial GLM fitting and Wald statistics with Benjamini and Hochberg procedure)	pseudobulk d10 WT vs d10 Akita	0.00061268	4	4	0.00061268
Extended data fig. 4j and k	differential expression on pseudobulk counts from single cell RNAseq data	Arterial endothelial	Rbp1	DESeq2 (Negative Binomial GLM fitting and Wald statistics with Benjamini and Hochberg procedure)	pseudobulk d10 WT vs d10 Akita	0.00061268	4	4	0.00061268
Extended data fig. 4j and k	differential expression on pseudobulk counts from single cell RNAseq data	Arterial endothelial	Slc6a6	DESeq2 (Negative Binomial GLM fitting and Wald statistics with Benjamini and Hochberg procedure)	pseudobulk d10 WT vs d10 Akita	0.0127302	4	4	0.0127302
Extended data fig. 4j and k	differential expression on pseudobulk counts from single cell RNAseq data	Arterial endothelial	Cpe	DESeq2 (Negative Binomial GLM fitting and Wald statistics with Benjamini and Hochberg procedure)	pseudobulk d10 WT vs d10 Akita	0.0168194	4	4	0.0168194
Extended data fig. 4j and k	differential expression on pseudobulk counts from single cell RNAseq data	Arterial endothelial	Clu	DESeq2 (Negative Binomial GLM fitting and Wald statistics with Benjamini and Hochberg procedure)	pseudobulk d10 WT vs d10 Akita	0.0168194	4	4	0.0168194
Extended data fig. 4j and k	differential expression on pseudobulk counts from single cell RNAseq data	Arterial endothelial	Aebp1	DESeq2 (Negative Binomial GLM fitting and Wald statistics with Benjamini and Hochberg procedure)	pseudobulk d10 WT vs d10 Akita	0.0449317	4	4	0.0449317
Extended data fig. 5a	cDC2 Akita insulin rescue			One-way ANOVA with Holm-Sidak	WT + PBS vs. Akita + PBS	<0.0001	6	6	****
Extended data fig. 5a	cDC2 Akita insulin rescue			One-way ANOVA with Holm-Sidak	WT + PBS vs. WT + Insulin	0.7656	6	7	ns
Extended data fig. 5a	cDC2 Akita insulin rescue			One-way ANOVA with Holm-Sidak	Akita + Insulin vs. WT + Insulin	0.0047	9	7	**
Extended data fig. 5a	cDC2 Akita insulin rescue			One-way ANOVA with Holm-Sidak	Akita + Insulin vs. Akita + PBS	0.007	9	6	**
Extended data fig. 5b	CD64+ DCs Akita insulin rescue			One-way ANOVA with Holm-Sidak	WT + PBS vs. WT + Insulin	0.9265	6	7	ns
Extended data fig. 5b	CD64+ DCs Akita insulin rescue			One-way ANOVA with Holm-Sidak	WT + PBS vs. Akita + PBS	0.1218	6	6	ns
Extended data fig. 5b	CD64+ DCs Akita insulin rescue			One-way ANOVA with Holm-Sidak	Akita + Insulin vs. WT + Insulin	0.5591	9	7	ns
Extended data fig. 5b	CD64+ DCs Akita insulin rescue			One-way ANOVA with Holm-Sidak	Akita + Insulin vs. Akita + PBS	0.4027	9	6	ns
Extended data fig. 5c	IL-12+ Akita insulin rescue			One-way ANOVA with Holm-Sidak	WT + PBS vs. Akita + PBS	0.0115	6	6	*
Extended data fig. 5c	IL-12+ Akita insulin rescue			One-way ANOVA with Holm-Sidak	WT + PBS vs. WT + Insulin	0.3966	6	6	ns
Extended data fig. 5c	IL-12+ Akita insulin rescue			One-way ANOVA with Holm-Sidak	Akita + Insulin vs. WT + Insulin	0.4424	9	7	ns
Extended data fig. 5c	IL-12+ Akita insulin rescue			One-way ANOVA with Holm-Sidak	Akita + Insulin vs. Akita + PBS	0.016	9	6	*
Extended data fig. 5d	Ki-67+ cells Akita insulin rescue			Kruskal Wallis with Dunns correction	WT + PBS vs. Akita + PBS	0.0004	6	6	***
Extended data fig. 5d	Ki-67+ cells Akita insulin rescue			Kruskal Wallis with Dunns correction	WT + PBS vs. WT + Insulin	0.0984	6	7	ns
Extended data fig. 5d	Ki-67+ cells Akita insulin rescue			Kruskal Wallis with Dunns correction	Akita + Insulin vs. WT + Insulin	>0.9999	9	7	ns
Extended data fig. 5d	Ki-67+ cells Akita insulin rescue			Kruskal Wallis with Dunns correction	Akita + Insulin vs. Akita + PBS	0.1294	9	6	ns
Extended data fig. 5e	cDC1 naïve Akita number			Unpaired t test	WT vs Akita	<0.0001	8	8	****
Extended data fig. 5e	cDC2 naïve Akita number			Unpaired t test	WT vs Akita	0.0092	8	8	**
Extended data fig. 5e	CD64+ naïve Akita number			Unpaired t test	WT vs Akita	0.032208	8	8	*
Extended data fig. 5f	cDC1 naïve Akita Ki-67			Unpaired t test	WT vs Akita	<0.0001	8	8	****
Extended data fig. 5f	cDC2 naïve Akita Ki-67+			Unpaired t test	WT vs Akita	<0.0001	8	8	****
Extended data fig. 5f	CD64+ naïve Akita Ki-67+			Unpaired t test	WT vs Akita	<0.0001	8	8	****
Extended data fig. 5g	BM preDCs			Unpaired t test	WT vs Akita	0.0155	10	10	*
Extended data fig. 5g	BM CDP			Unpaired t test	WT vs Akita	0.0315	10	10	*
Extended data fig. 5g	BM MDP			Unpaired t test	WT vs Akita	0.7113	10	10	ns
Extended data fig. 5h	BM cDC1 preDC			Unpaired t test	WT vs Akita	0.001	10	10	**
Extended data fig. 5h	BM cDC2 preDC			Unpaired t test	WT vs Akita	0.195	10	10	ns
Extended data fig. 5h	BM cDC preDC			Unpaired t test	WT vs Akita	0.1879	10	10	ns
Extended data fig. 5h	BM preDC			Unpaired t test	WT vs Akita	<0.0001	10	10	****
Extended data fig. 5i	Blood CD4 T cells			Unpaired t test	WT vs Akita	0.1321	10	10	ns
Extended data fig. 5i	Blood CD8 T cells			Unpaired t test	WT vs Akita	0.3901	10	10	ns
Extended data fig. 5i	Blood B cells			Unpaired t test	WT vs Akita	0.1412	10	10	ns
Extended data fig. 5i	Blood NK cells			Unpaired t test	WT vs Akita	0.8111	10	10	ns
Extended data fig. 5j	cDC1 frequency			Mann Whitney	WT vs Db/Db	0.0001	15	10	***
Extended data fig. 5k	cDC2 frequency			Unpaired t test	WT vs Db/Db	0.0423	15	10	*
Extended data fig. 5k	CD64 DC frequency			Unpaired t test	WT vs Db/Db	0.1016	15	10	ns
Extended data fig. 5l	cDC1 Ki-67			Unpaired t test	WT vs Db/Db	<0.0001	15	10	****
Extended data fig. 5l	cDC2 Ki-67			Mann Whitney	WT vs Db/Db	0.0019	15	10	**
Extended data fig. 5l	CD64 DCs Ki-67			Unpaired t test	WT vs Db/Db	0.0004	15	10	***
Extended data fig. 5m	cDC2 Akita PMV			Unpaired t test	WT vs Akita	0.010704	7	7	*
Extended data fig. 5m	CD64+ DCs Akita PMV			Mann Whitney	WT vs Akita	0.026224	7	7	*
Extended data fig. 5n	pDCs Akita PMV			Mann Whitney	WT vs Akita	0.0006	7	7	***
Extended data fig. 5o	cDC1s KI-67 Akita PMV			Unpaired t test	WT vs Akita	9.9e-05	7	7	****
Extended data fig. 5o	cDC2s KI-67 Akita PMV			Unpaired t test	WT vs Akita	0.000329	7	7	***
Extended data fig. 5o	CD64+ DCs KI-67 Akita PMV			Unpaired t test	WT vs Akita	3.8e-05	7	7	****
Extended data fig. 5p	IL-12+ cDC1 Akita PMV			Unpaired t test	WT vs Akita	0.0211	8	10	*
Extended data fig. 5q	cDC1 Akita naïve insulin rescue			Kruskal Wallis with Dunns correction	WT + PBS vs. Akita + PBS	<0.0001	16	14	****
Extended data fig. 5q	cDC1 Akita naïve insulin rescue			Kruskal Wallis with Dunns correction	WT + PBS vs. WT + Insulin	0.0103	16	18	*
Extended data fig. 5q	cDC1 Akita naïve insulin rescue			Kruskal Wallis with Dunns correction	Akita + Insulin vs. WT + Insulin	>0.9999	14	18	ns
Extended data fig. 5q	cDC1 Akita naïve insulin rescue			Kruskal Wallis with Dunns correction	Akita + Insulin vs. Akita + PBS	0.0164	14	14	*
Extended data fig. 5r	cDC2 Akita naïve insulin rescue			Kruskal Wallis with Dunns correction	WT + PBS vs. Akita + PBS	<0.0001	16	14	****
Extended data fig. 5r	cDC2 Akita naïve insulin rescue			Kruskal Wallis with Dunns correction	WT + PBS vs. WT + Insulin	0.3276	16	18	ns
Extended data fig. 5r	cDC2 Akita naïve insulin rescue			Kruskal Wallis with Dunns correction	Akita + Insulin vs. WT + Insulin	0.5475	14	18	ns
Extended data fig. 5r	cDC2 Akita naïve insulin rescue			Kruskal Wallis with Dunns correction	Akita + Insulin vs. Akita + PBS	0.0604	14	14	ns
Extended data fig. 5r	CD64+DCs Akita naïve insulin rescue			Kruskal Wallis with Dunns correction	WT + PBS vs. Akita + PBS	0.001	16	14	**
Extended data fig. 5r	CD64+DCs Akita naïve insulin rescue			Kruskal Wallis with Dunns correction	WT + PBS vs. WT + Insulin	0.5038	16	18	ns
Extended data fig. 5r	CD64+DCs Akita naïve insulin rescue			Kruskal Wallis with Dunns correction	Akita + Insulin vs. WT + Insulin	>0.9999	14	18	ns
Extended data fig. 5r	CD64+DCs Akita naïve insulin rescue			Kruskal Wallis with Dunns correction	Akita + Insulin vs. Akita + PBS	0.5476	14	14	ns
Extended data fig. 5s	cDC1 Ki-67 Akita naïve insulin rescue			One-way ANOVA with Holm-Sidak	WT + PBS vs. Akita + PBS	<0.0001	6	7	****
Extended data fig. 5s	cDC1 Ki-67 Akita naïve insulin rescue			One-way ANOVA with Holm-Sidak	WT + PBS vs. WT + Insulin	0.0001	6	9	***
Extended data fig. 5s	cDC1 Ki-67 Akita naïve insulin rescue			One-way ANOVA with Holm-Sidak	Akita + Insulin vs. WT + Insulin	0.8138	7	9	ns
Extended data fig. 5s	cDC1 Ki-67 Akita naïve insulin rescue			One-way ANOVA with Holm-Sidak	Akita + Insulin vs. Akita + PBS	0.0037	7	7	**
Extended data fig. 5t	cDC1 IL-12 Akita naïve insulin rescue			One-way ANOVA with Holm-Sidak	WT + PBS vs. Akita + PBS	0.2112	6	7	ns
Extended data fig. 5t	cDC1 IL-12 Akita naïve insulin rescue			One-way ANOVA with Holm-Sidak	WT + PBS vs. WT + Insulin	0.1514	6	9	ns
Extended data fig. 5t	cDC1 IL-12 Akita naïve insulin rescue			One-way ANOVA with Holm-Sidak	Akita + Insulin vs. WT + Insulin	0.3885	7	9	ns
Extended data fig. 5t	cDC1 IL-12 Akita naïve insulin rescue			One-way ANOVA with Holm-Sidak	Akita + Insulin vs. Akita + PBS	0.3885	7	7	ns
Extended data fig. 6a	cDC1 STZ insulin rescue			Kruskal Wallis with Dunns correction	PBS + PBS vs. STZ+ PBS	0.0063	19	4	**
Extended data fig. 6a	cDC1 STZ insulin rescue			Kruskal Wallis with Dunns correction	PBS + PBS vs. PBS + Insulin	>0.9999	19	15	ns
Extended data fig. 6a	cDC1 STZ insulin rescue			Kruskal Wallis with Dunns correction	STZ + Insulin vs. PBS + Insulin	>0.9999	11	15	ns
Extended data fig. 6a	cDC1 STZ insulin rescue			Kruskal Wallis with Dunns correction	STZ + Insulin vs. STZ+ PBS	0.0213	11	4	*
Extended data fig. 6b	cDC2 STZ insulin rescue			One-way ANOVA with Holm-Sidak	PBS + PBS vs. STZ+ PBS	0.001	19	4	***
Extended data fig. 6b	cDC2 STZ insulin rescue			One-way ANOVA with Holm-Sidak	PBS + PBS vs. PBS + Insulin	0.2151	19	15	ns
Extended data fig. 6b	cDC2 STZ insulin rescue			One-way ANOVA with Holm-Sidak	STZ + Insulin vs. PBS + Insulin	0.2151	11	15	ns
Extended data fig. 6b	cDC2 STZ insulin rescue			One-way ANOVA with Holm-Sidak	STZ + Insulin vs. STZ+ PBS	0.0013	11	4	**
Extended data fig. 6c	CD64+ DC STZ insulin rescue			Kruskal Wallis with Dunns correction	PBS + PBS vs. STZ+ PBS	0.5124	19	4	ns
Extended data fig. 6c	CD64+ DC STZ insulin rescue			Kruskal Wallis with Dunns correction	PBS + PBS vs. PBS + Insulin	>0.9999	19	15	ns
Extended data fig. 6c	CD64+ DC STZ insulin rescue			Kruskal Wallis with Dunns correction	STZ + Insulin vs. PBS + Insulin	0.2669	11	15	ns
Extended data fig. 6c	CD64+ DC STZ insulin rescue			Kruskal Wallis with Dunns correction	STZ + Insulin vs. STZ+ PBS	>0.9999	11	4	ns
Extended data fig. 6d	cDC1 Ki-67 STZ insulin rescue			Kruskal Wallis with Dunns correction	PBS + PBS vs. STZ+ PBS	0.0002	19	4	***
Extended data fig. 6d	cDC1 Ki-67 STZ insulin rescue			Kruskal Wallis with Dunns correction	PBS + PBS vs. PBS + Insulin	0.1196	19	15	ns
Extended data fig. 6d	cDC1 Ki-67 STZ insulin rescue			Kruskal Wallis with Dunns correction	STZ + Insulin vs. STZ+ PBS	0.1918	11	4	ns
Extended data fig. 6d	cDC1 Ki-67 STZ insulin rescue			Kruskal Wallis with Dunns correction	STZ + Insulin vs. PBS + Insulin	>0.9999	11	15	ns
Extended data fig. 6e	cDC1 IL-12 STZ insulin rescue			One-way ANOVA with Holm-Sidak	PBS + PBS vs. STZ+ PBS	0.0455	19	4	*
Extended data fig. 6e	cDC1 IL-12 STZ insulin rescue			One-way ANOVA with Holm-Sidak	PBS + PBS vs. PBS + Insulin	0.9864	19	15	ns
Extended data fig. 6e	cDC1 IL-12 STZ insulin rescue			One-way ANOVA with Holm-Sidak	STZ + Insulin vs. PBS + Insulin	0.9864	11	15	ns
Extended data fig. 6e	cDC1 IL-12 STZ insulin rescue			One-way ANOVA with Holm-Sidak	STZ + Insulin vs. STZ+ PBS	0.0482	11	4	*
Extended data fig. 6f	STZ Insulin PMV cDC1			Kruskal Wallis with Dunns correction	PBS + PBS vs. STZ+ PBS	0.0003	8	6	***
Extended data fig. 6f	STZ Insulin PMV cDC1			Kruskal Wallis with Dunns correction	PBS + PBS vs. PBS + Insulin	0.0368	8	7	*
Extended data fig. 6f	STZ Insulin PMV cDC1			Kruskal Wallis with Dunns correction	STZ + Insulin vs. PBS + Insulin	0.0621	8	7	ns
Extended data fig. 6f	STZ Insulin PMV cDC1			Kruskal Wallis with Dunns correction	STZ + Insulin vs. STZ+ PBS	0.0006	8	6	***
Extended data fig. 6g	STZ Insulin PMV cDC2			Kruskal Wallis with Dunns correction	PBS + PBS vs. STZ+ PBS	0.0144	8	6	*
Extended data fig. 6g	STZ Insulin PMV cDC2			Kruskal Wallis with Dunns correction	PBS + PBS vs. PBS + Insulin	0.538	8	7	ns
Extended data fig. 6g	STZ Insulin PMV cDC2			Kruskal Wallis with Dunns correction	STZ + Insulin vs. PBS + Insulin	>0.9999	8	7	ns
Extended data fig. 6g	STZ Insulin PMV cDC2			Kruskal Wallis with Dunns correction	STZ + Insulin vs. STZ+ PBS	0.0493	8	6	*
Extended data fig. 6h	STZ Insulin PMV CD64+ DCs			One-way ANOVA with Holm-Sidak	PBS + PBS vs. STZ+ PBS	0.0667	8	6	ns
Extended data fig. 6h	STZ Insulin PMV CD64+ DCs			One-way ANOVA with Holm-Sidak	PBS + PBS vs. PBS + Insulin	0.7899	8	7	ns
Extended data fig. 6h	STZ Insulin PMV CD64+ DCs			One-way ANOVA with Holm-Sidak	STZ + Insulin vs. PBS + Insulin	0.8477	8	7	ns
Extended data fig. 6h	STZ Insulin PMV CD64+ DCs			One-way ANOVA with Holm-Sidak	STZ + Insulin vs. STZ+ PBS	0.0353	8	6	*
Extended data fig. 6k	cell percent from the scRNAseq	cDC1		wilcox.test	d10 WT vs d10 Akita	0.0285714	4	4	*
Extended data fig. 6k	cell percent from the scRNAseq	Cycling cDC1		wilcox.test	d10 WT vs d10 Akita	0.0571429	4	4	ns
Extended data fig. 6k	cell percent from the scRNAseq	pDCs		wilcox.test	d10 WT vs d10 Akita	0.0285714	4	4	*
Extended data fig. 6k	cell percent from the scRNAseq	cDC2		wilcox.test	d10 WT vs d10 Akita	0.685714	4	4	0.685714
Extended data fig. 6k	cell percent from the scRNAseq	CD64+ DCs		wilcox.test	d10 WT vs d10 Akita	0.0285714	4	4	0.0285714
Extended data fig. 6k	cell percent from the scRNAseq	CCR7 DCs		wilcox.test	d10 WT vs d10 Akita	0.538472	4	4	0.538472
Extended data fig. 7a and b	differential expression on pseudobulk counts from single cell RNAseq data	CD64+ DCs	Pdcd4	DESeq2 (Negative Binomial GLM fitting and Wald statistics with Benjamini and Hochberg procedure)	WT vs STZ	2.41e-26	4	4	2.41e-26
Extended data fig. 7a and b	differential expression on pseudobulk counts from single cell RNAseq data	CD64+ DCs	Dynll1	DESeq2 (Negative Binomial GLM fitting and Wald statistics with Benjamini and Hochberg procedure)	WT vs STZ	5.72e-18	4	4	5.72e-18
Extended data fig. 7a and b	differential expression on pseudobulk counts from single cell RNAseq data	CD64+ DCs	Gsr	DESeq2 (Negative Binomial GLM fitting and Wald statistics with Benjamini and Hochberg procedure)	WT vs STZ	5.72e-18	4	4	5.72e-18
Extended data fig. 7a and b	differential expression on pseudobulk counts from single cell RNAseq data	CD64+ DCs	Fgfr1	DESeq2 (Negative Binomial GLM fitting and Wald statistics with Benjamini and Hochberg procedure)	WT vs STZ	2.86e-17	4	4	2.86e-17
Extended data fig. 7a and b	differential expression on pseudobulk counts from single cell RNAseq data	CD64+ DCs	Cirbp	DESeq2 (Negative Binomial GLM fitting and Wald statistics with Benjamini and Hochberg procedure)	WT vs STZ	1.16e-15	4	4	1.16e-15
Extended data fig. 7a and b	differential expression on pseudobulk counts from single cell RNAseq data	CD64+ DCs	Fkbp5	DESeq2 (Negative Binomial GLM fitting and Wald statistics with Benjamini and Hochberg procedure)	WT vs STZ	1.16e-15	4	4	1.16e-15
Extended data fig. 7a and b	differential expression on pseudobulk counts from single cell RNAseq data	CD64+ DCs	Klf9	DESeq2 (Negative Binomial GLM fitting and Wald statistics with Benjamini and Hochberg procedure)	WT vs STZ	5.49e-14	4	4	5.49e-14
Extended data fig. 7a and b	differential expression on pseudobulk counts from single cell RNAseq data	CD64+ DCs	Mkrn1	DESeq2 (Negative Binomial GLM fitting and Wald statistics with Benjamini and Hochberg procedure)	WT vs STZ	7.71e-14	4	4	7.71e-14
Extended data fig. 7a and b	differential expression on pseudobulk counts from single cell RNAseq data	CD64+ DCs	Ccnd1	DESeq2 (Negative Binomial GLM fitting and Wald statistics with Benjamini and Hochberg procedure)	WT vs STZ	7.76e-14	4	4	7.76e-14
Extended data fig. 7a and b	differential expression on pseudobulk counts from single cell RNAseq data	CD64+ DCs	Tmsb10	DESeq2 (Negative Binomial GLM fitting and Wald statistics with Benjamini and Hochberg procedure)	WT vs STZ	1.67e-12	4	4	1.67e-12
Extended data fig. 7a and b	differential expression on pseudobulk counts from single cell RNAseq data	CD64+ DCs	Lst1	DESeq2 (Negative Binomial GLM fitting and Wald statistics with Benjamini and Hochberg procedure)	WT vs STZ	5.97e-12	4	4	5.97e-12
Extended data fig. 7a and b	differential expression on pseudobulk counts from single cell RNAseq data	CD64+ DCs	Sell	DESeq2 (Negative Binomial GLM fitting and Wald statistics with Benjamini and Hochberg procedure)	WT vs STZ	8.55e-11	4	4	8.55e-11
Extended data fig. 7a and b	differential expression on pseudobulk counts from single cell RNAseq data	CD64+ DCs	Sult1a1	DESeq2 (Negative Binomial GLM fitting and Wald statistics with Benjamini and Hochberg procedure)	WT vs STZ	8.55e-11	4	4	8.55e-11
Extended data fig. 7a and b	differential expression on pseudobulk counts from single cell RNAseq data	CD64+ DCs	mt-Co1	DESeq2 (Negative Binomial GLM fitting and Wald statistics with Benjamini and Hochberg procedure)	WT vs STZ	8.55e-11	4	4	8.55e-11
Extended data fig. 7a and b	differential expression on pseudobulk counts from single cell RNAseq data	CD64+ DCs	Ccl9	DESeq2 (Negative Binomial GLM fitting and Wald statistics with Benjamini and Hochberg procedure)	WT vs STZ	3.88e-10	4	4	3.88e-10
Extended data fig. 7a and b	differential expression on pseudobulk counts from single cell RNAseq data	CD64+ DCs	Serinc3	DESeq2 (Negative Binomial GLM fitting and Wald statistics with Benjamini and Hochberg procedure)	WT vs STZ	6.16e-10	4	4	6.16e-10
Extended data fig. 7a and b	differential expression on pseudobulk counts from single cell RNAseq data	CD64+ DCs	Ifitm6	DESeq2 (Negative Binomial GLM fitting and Wald statistics with Benjamini and Hochberg procedure)	WT vs STZ	1.39e-08	4	4	1.39e-08
Extended data fig. 7a and b	differential expression on pseudobulk counts from single cell RNAseq data	CD64+ DCs	Cd209a	DESeq2 (Negative Binomial GLM fitting and Wald statistics with Benjamini and Hochberg procedure)	WT vs STZ	1.98e-08	4	4	1.98e-08
Extended data fig. 7a and b	differential expression on pseudobulk counts from single cell RNAseq data	CD64+ DCs	Lifr	DESeq2 (Negative Binomial GLM fitting and Wald statistics with Benjamini and Hochberg procedure)	WT vs STZ	2.53e-08	4	4	2.53e-08
Extended data fig. 7a and b	differential expression on pseudobulk counts from single cell RNAseq data	CD64+ DCs	Cyp51	DESeq2 (Negative Binomial GLM fitting and Wald statistics with Benjamini and Hochberg procedure)	WT vs STZ	6.47e-08	4	4	6.47e-08
Extended data fig. 7a and b	differential expression on pseudobulk counts from single cell RNAseq data	CD64+ DCs	Calm4	DESeq2 (Negative Binomial GLM fitting and Wald statistics with Benjamini and Hochberg procedure)	WT vs STZ	6.47e-08	4	4	6.47e-08
Extended data fig. 7a and b	differential expression on pseudobulk counts from single cell RNAseq data	CD64+ DCs	Klf13	DESeq2 (Negative Binomial GLM fitting and Wald statistics with Benjamini and Hochberg procedure)	WT vs STZ	6.61e-08	4	4	6.61e-08
Extended data fig. 7a and b	differential expression on pseudobulk counts from single cell RNAseq data	CD64+ DCs	Hmgcs1	DESeq2 (Negative Binomial GLM fitting and Wald statistics with Benjamini and Hochberg procedure)	WT vs STZ	6.61e-08	4	4	6.61e-08
Extended data fig. 7a and b	differential expression on pseudobulk counts from single cell RNAseq data	CD64+ DCs	Cfh	DESeq2 (Negative Binomial GLM fitting and Wald statistics with Benjamini and Hochberg procedure)	WT vs STZ	8.5e-08	4	4	8.5e-08
Extended data fig. 7a and b	differential expression on pseudobulk counts from single cell RNAseq data	CD64+ DCs	Glul	DESeq2 (Negative Binomial GLM fitting and Wald statistics with Benjamini and Hochberg procedure)	WT vs STZ	1.4e-07	4	4	1.4e-07
Extended data fig. 7a and b	differential expression on pseudobulk counts from single cell RNAseq data	CD64+ DCs	Acp5	DESeq2 (Negative Binomial GLM fitting and Wald statistics with Benjamini and Hochberg procedure)	WT vs STZ	2.62e-07	4	4	2.62e-07
Extended data fig. 7a and b	differential expression on pseudobulk counts from single cell RNAseq data	CD64+ DCs	Alox5	DESeq2 (Negative Binomial GLM fitting and Wald statistics with Benjamini and Hochberg procedure)	WT vs STZ	2.75e-07	4	4	2.75e-07
Extended data fig. 7a and b	differential expression on pseudobulk counts from single cell RNAseq data	CD64+ DCs	mt-Atp6	DESeq2 (Negative Binomial GLM fitting and Wald statistics with Benjamini and Hochberg procedure)	WT vs STZ	3.56e-07	4	4	3.56e-07
Extended data fig. 7a and b	differential expression on pseudobulk counts from single cell RNAseq data	CD64+ DCs	Fcgrt	DESeq2 (Negative Binomial GLM fitting and Wald statistics with Benjamini and Hochberg procedure)	WT vs STZ	4.39e-07	4	4	4.39e-07
Extended data fig. 7a and b	differential expression on pseudobulk counts from single cell RNAseq data	CD64+ DCs	Socs3	DESeq2 (Negative Binomial GLM fitting and Wald statistics with Benjamini and Hochberg procedure)	WT vs STZ	5.01e-07	4	4	5.01e-07
Extended data fig. 7a and b	differential expression on pseudobulk counts from single cell RNAseq data	CD64+ DCs	Cytip	DESeq2 (Negative Binomial GLM fitting and Wald statistics with Benjamini and Hochberg procedure)	WT vs STZ	1.05e-06	4	4	1.05e-06
Extended data fig. 7a and b	differential expression on pseudobulk counts from single cell RNAseq data	CD64+ DCs	Mcemp1	DESeq2 (Negative Binomial GLM fitting and Wald statistics with Benjamini and Hochberg procedure)	WT vs STZ	1.37e-06	4	4	1.37e-06
Extended data fig. 7a and b	differential expression on pseudobulk counts from single cell RNAseq data	CD64+ DCs	Emp1	DESeq2 (Negative Binomial GLM fitting and Wald statistics with Benjamini and Hochberg procedure)	WT vs STZ	1.72e-06	4	4	1.72e-06
Extended data fig. 7a and b	differential expression on pseudobulk counts from single cell RNAseq data	CD64+ DCs	Pik3ip1	DESeq2 (Negative Binomial GLM fitting and Wald statistics with Benjamini and Hochberg procedure)	WT vs STZ	1.82e-06	4	4	1.82e-06
Extended data fig. 7a and b	differential expression on pseudobulk counts from single cell RNAseq data	CD64+ DCs	mt-Nd1	DESeq2 (Negative Binomial GLM fitting and Wald statistics with Benjamini and Hochberg procedure)	WT vs STZ	2.17e-06	4	4	2.17e-06
Extended data fig. 7a and b	differential expression on pseudobulk counts from single cell RNAseq data	CD64+ DCs	Cd300a	DESeq2 (Negative Binomial GLM fitting and Wald statistics with Benjamini and Hochberg procedure)	WT vs STZ	2.9e-06	4	4	2.9e-06
Extended data fig. 7a and b	differential expression on pseudobulk counts from single cell RNAseq data	CD64+ DCs	Ccr1	DESeq2 (Negative Binomial GLM fitting and Wald statistics with Benjamini and Hochberg procedure)	WT vs STZ	3.9e-06	4	4	3.9e-06
Extended data fig. 7a and b	differential expression on pseudobulk counts from single cell RNAseq data	CD64+ DCs	Idi1	DESeq2 (Negative Binomial GLM fitting and Wald statistics with Benjamini and Hochberg procedure)	WT vs STZ	4.65e-06	4	4	4.65e-06
Extended data fig. 7a and b	differential expression on pseudobulk counts from single cell RNAseq data	CD64+ DCs	Rbm3	DESeq2 (Negative Binomial GLM fitting and Wald statistics with Benjamini and Hochberg procedure)	WT vs STZ	5.01e-06	4	4	5.01e-06
Extended data fig. 7a and b	differential expression on pseudobulk counts from single cell RNAseq data	CD64+ DCs	Tifab	DESeq2 (Negative Binomial GLM fitting and Wald statistics with Benjamini and Hochberg procedure)	WT vs STZ	5.55e-06	4	4	5.55e-06
Extended data fig. 7a and b	differential expression on pseudobulk counts from single cell RNAseq data	CD64+ DCs	Hck	DESeq2 (Negative Binomial GLM fitting and Wald statistics with Benjamini and Hochberg procedure)	WT vs STZ	8.69e-06	4	4	8.69e-06
Extended data fig. 7a and b	differential expression on pseudobulk counts from single cell RNAseq data	CD64+ DCs	Fabp5	DESeq2 (Negative Binomial GLM fitting and Wald statistics with Benjamini and Hochberg procedure)	WT vs STZ	8.69e-06	4	4	8.69e-06
Extended data fig. 7a and b	differential expression on pseudobulk counts from single cell RNAseq data	CD64+ DCs	Foxp1	DESeq2 (Negative Binomial GLM fitting and Wald statistics with Benjamini and Hochberg procedure)	WT vs STZ	1.11e-05	4	4	1.11e-05
Extended data fig. 7a and b	differential expression on pseudobulk counts from single cell RNAseq data	CD64+ DCs	Cyp4f18	DESeq2 (Negative Binomial GLM fitting and Wald statistics with Benjamini and Hochberg procedure)	WT vs STZ	1.35e-05	4	4	1.35e-05
Extended data fig. 7a and b	differential expression on pseudobulk counts from single cell RNAseq data	CD64+ DCs	Samd9l	DESeq2 (Negative Binomial GLM fitting and Wald statistics with Benjamini and Hochberg procedure)	WT vs STZ	1.39e-05	4	4	1.39e-05
Extended data fig. 7a and b	differential expression on pseudobulk counts from single cell RNAseq data	CD64+ DCs	Jund	DESeq2 (Negative Binomial GLM fitting and Wald statistics with Benjamini and Hochberg procedure)	WT vs STZ	1.49e-05	4	4	1.49e-05
Extended data fig. 7a and b	differential expression on pseudobulk counts from single cell RNAseq data	CD64+ DCs	Zfp36l2	DESeq2 (Negative Binomial GLM fitting and Wald statistics with Benjamini and Hochberg procedure)	WT vs STZ	1.53e-05	4	4	1.53e-05
Extended data fig. 7a and b	differential expression on pseudobulk counts from single cell RNAseq data	CD64+ DCs	Ms4a4c	DESeq2 (Negative Binomial GLM fitting and Wald statistics with Benjamini and Hochberg procedure)	WT vs STZ	2.31e-05	4	4	2.31e-05
Extended data fig. 7a and b	differential expression on pseudobulk counts from single cell RNAseq data	CD64+ DCs	Cd24a	DESeq2 (Negative Binomial GLM fitting and Wald statistics with Benjamini and Hochberg procedure)	WT vs STZ	2.32e-05	4	4	2.32e-05
Extended data fig. 7a and b	differential expression on pseudobulk counts from single cell RNAseq data	CD64+ DCs	Mt1	DESeq2 (Negative Binomial GLM fitting and Wald statistics with Benjamini and Hochberg procedure)	WT vs STZ	2.32e-05	4	4	2.32e-05
Extended data fig. 7a and b	differential expression on pseudobulk counts from single cell RNAseq data	CD64+ DCs	Sla	DESeq2 (Negative Binomial GLM fitting and Wald statistics with Benjamini and Hochberg procedure)	WT vs STZ	2.32e-05	4	4	2.32e-05
Extended data fig. 7a and b	differential expression on pseudobulk counts from single cell RNAseq data	CD64+ DCs	Ifi203	DESeq2 (Negative Binomial GLM fitting and Wald statistics with Benjamini and Hochberg procedure)	WT vs STZ	2.35e-05	4	4	2.35e-05
Extended data fig. 7a and b	differential expression on pseudobulk counts from single cell RNAseq data	CD64+ DCs	Ass1	DESeq2 (Negative Binomial GLM fitting and Wald statistics with Benjamini and Hochberg procedure)	WT vs STZ	2.79e-05	4	4	2.79e-05
Extended data fig. 7a and b	differential expression on pseudobulk counts from single cell RNAseq data	CD64+ DCs	Lrp1	DESeq2 (Negative Binomial GLM fitting and Wald statistics with Benjamini and Hochberg procedure)	WT vs STZ	2.79e-05	4	4	2.79e-05
Extended data fig. 7a and b	differential expression on pseudobulk counts from single cell RNAseq data	CD64+ DCs	Cx3cr1	DESeq2 (Negative Binomial GLM fitting and Wald statistics with Benjamini and Hochberg procedure)	WT vs STZ	2.79e-05	4	4	2.79e-05
Extended data fig. 7a and b	differential expression on pseudobulk counts from single cell RNAseq data	CD64+ DCs	Tpt1	DESeq2 (Negative Binomial GLM fitting and Wald statistics with Benjamini and Hochberg procedure)	WT vs STZ	3.52e-05	4	4	3.52e-05
Extended data fig. 7a and b	differential expression on pseudobulk counts from single cell RNAseq data	CD64+ DCs	Prkcd	DESeq2 (Negative Binomial GLM fitting and Wald statistics with Benjamini and Hochberg procedure)	WT vs STZ	3.9e-05	4	4	3.9e-05
Extended data fig. 7a and b	differential expression on pseudobulk counts from single cell RNAseq data	CD64+ DCs	Dusp1	DESeq2 (Negative Binomial GLM fitting and Wald statistics with Benjamini and Hochberg procedure)	WT vs STZ	3.9e-05	4	4	3.9e-05
Extended data fig. 7a and b	differential expression on pseudobulk counts from single cell RNAseq data	CD64+ DCs	Irf2bp2	DESeq2 (Negative Binomial GLM fitting and Wald statistics with Benjamini and Hochberg procedure)	WT vs STZ	3.96e-05	4	4	3.96e-05
Extended data fig. 7a and b	differential expression on pseudobulk counts from single cell RNAseq data	CD64+ DCs	Rpl8	DESeq2 (Negative Binomial GLM fitting and Wald statistics with Benjamini and Hochberg procedure)	WT vs STZ	3.96e-05	4	4	3.96e-05
Extended data fig. 7a and b	differential expression on pseudobulk counts from single cell RNAseq data	CD64+ DCs	Klrk1	DESeq2 (Negative Binomial GLM fitting and Wald statistics with Benjamini and Hochberg procedure)	WT vs STZ	4.01e-05	4	4	4.01e-05
Extended data fig. 7a and b	differential expression on pseudobulk counts from single cell RNAseq data	CD64+ DCs	Cyb5a	DESeq2 (Negative Binomial GLM fitting and Wald statistics with Benjamini and Hochberg procedure)	WT vs STZ	4.59e-05	4	4	4.59e-05
Extended data fig. 7a and b	differential expression on pseudobulk counts from single cell RNAseq data	CD64+ DCs	Ifi27l2a	DESeq2 (Negative Binomial GLM fitting and Wald statistics with Benjamini and Hochberg procedure)	WT vs STZ	5.47e-05	4	4	5.47e-05
Extended data fig. 7a and b	differential expression on pseudobulk counts from single cell RNAseq data	CD64+ DCs	Sqle	DESeq2 (Negative Binomial GLM fitting and Wald statistics with Benjamini and Hochberg procedure)	WT vs STZ	5.47e-05	4	4	5.47e-05
Extended data fig. 7a and b	differential expression on pseudobulk counts from single cell RNAseq data	CD64+ DCs	Cd93	DESeq2 (Negative Binomial GLM fitting and Wald statistics with Benjamini and Hochberg procedure)	WT vs STZ	5.73e-05	4	4	5.73e-05
Extended data fig. 7a and b	differential expression on pseudobulk counts from single cell RNAseq data	CD64+ DCs	Lgals3	DESeq2 (Negative Binomial GLM fitting and Wald statistics with Benjamini and Hochberg procedure)	WT vs STZ	6.2e-05	4	4	6.2e-05
Extended data fig. 7a and b	differential expression on pseudobulk counts from single cell RNAseq data	CD64+ DCs	Fth1	DESeq2 (Negative Binomial GLM fitting and Wald statistics with Benjamini and Hochberg procedure)	WT vs STZ	6.2e-05	4	4	6.2e-05
Extended data fig. 7a and b	differential expression on pseudobulk counts from single cell RNAseq data	CD64+ DCs	Fxyd5	DESeq2 (Negative Binomial GLM fitting and Wald statistics with Benjamini and Hochberg procedure)	WT vs STZ	8.19e-05	4	4	8.19e-05
Extended data fig. 7a and b	differential expression on pseudobulk counts from single cell RNAseq data	CD64+ DCs	Man2b1	DESeq2 (Negative Binomial GLM fitting and Wald statistics with Benjamini and Hochberg procedure)	WT vs STZ	8.91e-05	4	4	8.91e-05
Extended data fig. 7a and b	differential expression on pseudobulk counts from single cell RNAseq data	CD64+ DCs	H3f3b	DESeq2 (Negative Binomial GLM fitting and Wald statistics with Benjamini and Hochberg procedure)	WT vs STZ	9.09e-05	4	4	9.09e-05
Extended data fig. 7a and b	differential expression on pseudobulk counts from single cell RNAseq data	CD64+ DCs	Stk17b	DESeq2 (Negative Binomial GLM fitting and Wald statistics with Benjamini and Hochberg procedure)	WT vs STZ	0.000125	4	4	0.000124744
Extended data fig. 7a and b	differential expression on pseudobulk counts from single cell RNAseq data	CD64+ DCs	H2-K1	DESeq2 (Negative Binomial GLM fitting and Wald statistics with Benjamini and Hochberg procedure)	WT vs STZ	0.00013389	4	4	0.00013389
Extended data fig. 7a and b	differential expression on pseudobulk counts from single cell RNAseq data	CD64+ DCs	Snx20	DESeq2 (Negative Binomial GLM fitting and Wald statistics with Benjamini and Hochberg procedure)	WT vs STZ	0.00014109	4	4	0.00014109
Extended data fig. 7a and b	differential expression on pseudobulk counts from single cell RNAseq data	CD64+ DCs	Rnpep	DESeq2 (Negative Binomial GLM fitting and Wald statistics with Benjamini and Hochberg procedure)	WT vs STZ	0.000172	4	4	0.000171898
Extended data fig. 7a and b	differential expression on pseudobulk counts from single cell RNAseq data	CD64+ DCs	Gpcpd1	DESeq2 (Negative Binomial GLM fitting and Wald statistics with Benjamini and Hochberg procedure)	WT vs STZ	0.000172	4	4	0.000171898
Extended data fig. 7a and b	differential expression on pseudobulk counts from single cell RNAseq data	CD64+ DCs	Zyx	DESeq2 (Negative Binomial GLM fitting and Wald statistics with Benjamini and Hochberg procedure)	WT vs STZ	0.00019429	4	4	0.00019429
Extended data fig. 7a and b	differential expression on pseudobulk counts from single cell RNAseq data	CD64+ DCs	Ppp1r15a	DESeq2 (Negative Binomial GLM fitting and Wald statistics with Benjamini and Hochberg procedure)	WT vs STZ	0.00019429	4	4	0.00019429
Extended data fig. 7a and b	differential expression on pseudobulk counts from single cell RNAseq data	CD64+ DCs	Tma7	DESeq2 (Negative Binomial GLM fitting and Wald statistics with Benjamini and Hochberg procedure)	WT vs STZ	0.00019429	4	4	0.00019429
Extended data fig. 7a and b	differential expression on pseudobulk counts from single cell RNAseq data	CD64+ DCs	Picalm	DESeq2 (Negative Binomial GLM fitting and Wald statistics with Benjamini and Hochberg procedure)	WT vs STZ	0.000199496	4	4	0.000199496
Extended data fig. 7a and b	differential expression on pseudobulk counts from single cell RNAseq data	CD64+ DCs	Gprc5c	DESeq2 (Negative Binomial GLM fitting and Wald statistics with Benjamini and Hochberg procedure)	WT vs STZ	0.000207225	4	4	0.000207225
Extended data fig. 7a and b	differential expression on pseudobulk counts from single cell RNAseq data	CD64+ DCs	Fut7	DESeq2 (Negative Binomial GLM fitting and Wald statistics with Benjamini and Hochberg procedure)	WT vs STZ	0.000228579	4	4	0.000228579
Extended data fig. 7a and b	differential expression on pseudobulk counts from single cell RNAseq data	CD64+ DCs	Dpep2	DESeq2 (Negative Binomial GLM fitting and Wald statistics with Benjamini and Hochberg procedure)	WT vs STZ	0.000228579	4	4	0.000228579
Extended data fig. 7a and b	differential expression on pseudobulk counts from single cell RNAseq data	CD64+ DCs	Srgn	DESeq2 (Negative Binomial GLM fitting and Wald statistics with Benjamini and Hochberg procedure)	WT vs STZ	0.000257273	4	4	0.000257273
Extended data fig. 7a and b	differential expression on pseudobulk counts from single cell RNAseq data	CD64+ DCs	Ssh2	DESeq2 (Negative Binomial GLM fitting and Wald statistics with Benjamini and Hochberg procedure)	WT vs STZ	0.000263385	4	4	0.000263385
Extended data fig. 7a and b	differential expression on pseudobulk counts from single cell RNAseq data	CD64+ DCs	Clec2d	DESeq2 (Negative Binomial GLM fitting and Wald statistics with Benjamini and Hochberg procedure)	WT vs STZ	0.000299668	4	4	0.000299668
Extended data fig. 7a and b	differential expression on pseudobulk counts from single cell RNAseq data	CD64+ DCs	Arrdc4	DESeq2 (Negative Binomial GLM fitting and Wald statistics with Benjamini and Hochberg procedure)	WT vs STZ	0.000299668	4	4	0.000299668
Extended data fig. 7a and b	differential expression on pseudobulk counts from single cell RNAseq data	CD64+ DCs	Clec4a3	DESeq2 (Negative Binomial GLM fitting and Wald statistics with Benjamini and Hochberg procedure)	WT vs STZ	0.0003633	4	4	0.0003633
Extended data fig. 7a and b	differential expression on pseudobulk counts from single cell RNAseq data	CD64+ DCs	Ddx17	DESeq2 (Negative Binomial GLM fitting and Wald statistics with Benjamini and Hochberg procedure)	WT vs STZ	0.000382	4	4	0.000381918
Extended data fig. 7a and b	differential expression on pseudobulk counts from single cell RNAseq data	CD64+ DCs	Fcor	DESeq2 (Negative Binomial GLM fitting and Wald statistics with Benjamini and Hochberg procedure)	WT vs STZ	0.000391258	4	4	0.000391258
Extended data fig. 7a and b	differential expression on pseudobulk counts from single cell RNAseq data	CD64+ DCs	Pfn1	DESeq2 (Negative Binomial GLM fitting and Wald statistics with Benjamini and Hochberg procedure)	WT vs STZ	0.000392623	4	4	0.000392623
Extended data fig. 7a and b	differential expression on pseudobulk counts from single cell RNAseq data	CD64+ DCs	S100a4	DESeq2 (Negative Binomial GLM fitting and Wald statistics with Benjamini and Hochberg procedure)	WT vs STZ	0.000401375	4	4	0.000401375
Extended data fig. 7a and b	differential expression on pseudobulk counts from single cell RNAseq data	CD64+ DCs	Msmo1	DESeq2 (Negative Binomial GLM fitting and Wald statistics with Benjamini and Hochberg procedure)	WT vs STZ	0.000404121	4	4	0.000404121
Extended data fig. 7a and b	differential expression on pseudobulk counts from single cell RNAseq data	CD64+ DCs	Klf2	DESeq2 (Negative Binomial GLM fitting and Wald statistics with Benjamini and Hochberg procedure)	WT vs STZ	0.000446247	4	4	0.000446247
Extended data fig. 7a and b	differential expression on pseudobulk counts from single cell RNAseq data	CD64+ DCs	Luc7l3	DESeq2 (Negative Binomial GLM fitting and Wald statistics with Benjamini and Hochberg procedure)	WT vs STZ	0.000547288	4	4	0.000547288
Extended data fig. 7a and b	differential expression on pseudobulk counts from single cell RNAseq data	CD64+ DCs	Ctsa	DESeq2 (Negative Binomial GLM fitting and Wald statistics with Benjamini and Hochberg procedure)	WT vs STZ	0.000589355	4	4	0.000589355
Extended data fig. 7a and b	differential expression on pseudobulk counts from single cell RNAseq data	CD64+ DCs	Ubl3	DESeq2 (Negative Binomial GLM fitting and Wald statistics with Benjamini and Hochberg procedure)	WT vs STZ	0.000624037	4	4	0.000624037
Extended data fig. 7a and b	differential expression on pseudobulk counts from single cell RNAseq data	CD64+ DCs	Cd300c	DESeq2 (Negative Binomial GLM fitting and Wald statistics with Benjamini and Hochberg procedure)	WT vs STZ	0.000657205	4	4	0.000657205
Extended data fig. 7a and b	differential expression on pseudobulk counts from single cell RNAseq data	CD64+ DCs	Mvd	DESeq2 (Negative Binomial GLM fitting and Wald statistics with Benjamini and Hochberg procedure)	WT vs STZ	0.000662	4	4	0.00066236
Extended data fig. 7a and b	differential expression on pseudobulk counts from single cell RNAseq data	CD64+ DCs	Mndal	DESeq2 (Negative Binomial GLM fitting and Wald statistics with Benjamini and Hochberg procedure)	WT vs STZ	0.000668122	4	4	0.000668122
Extended data fig. 7a and b	differential expression on pseudobulk counts from single cell RNAseq data	CD64+ DCs	Hsp90b1	DESeq2 (Negative Binomial GLM fitting and Wald statistics with Benjamini and Hochberg procedure)	WT vs STZ	0.000668122	4	4	0.000668122
Extended data fig. 7a and b	differential expression on pseudobulk counts from single cell RNAseq data	CD64+ DCs	H2-Q7	DESeq2 (Negative Binomial GLM fitting and Wald statistics with Benjamini and Hochberg procedure)	WT vs STZ	0.000668122	4	4	0.000668122
Extended data fig. 7a and b	differential expression on pseudobulk counts from single cell RNAseq data	CD64+ DCs	Ifitm2	DESeq2 (Negative Binomial GLM fitting and Wald statistics with Benjamini and Hochberg procedure)	WT vs STZ	0.000672969	4	4	0.000672969
Extended data fig. 7a and b	differential expression on pseudobulk counts from single cell RNAseq data	CD64+ DCs	mt-Co2	DESeq2 (Negative Binomial GLM fitting and Wald statistics with Benjamini and Hochberg procedure)	WT vs STZ	0.000708068	4	4	0.000708068
Extended data fig. 7a and b	differential expression on pseudobulk counts from single cell RNAseq data	CD64+ DCs	Dhrs7	DESeq2 (Negative Binomial GLM fitting and Wald statistics with Benjamini and Hochberg procedure)	WT vs STZ	0.000712	4	4	0.000712037
Extended data fig. 7a and b	differential expression on pseudobulk counts from single cell RNAseq data	CD64+ DCs	Ncf4	DESeq2 (Negative Binomial GLM fitting and Wald statistics with Benjamini and Hochberg procedure)	WT vs STZ	0.000735688	4	4	0.000735688
Extended data fig. 7a and b	differential expression on pseudobulk counts from single cell RNAseq data	CD64+ DCs	Ptpn6	DESeq2 (Negative Binomial GLM fitting and Wald statistics with Benjamini and Hochberg procedure)	WT vs STZ	0.000773609	4	4	0.000773609
Extended data fig. 7a and b	differential expression on pseudobulk counts from single cell RNAseq data	CD64+ DCs	AI467606	DESeq2 (Negative Binomial GLM fitting and Wald statistics with Benjamini and Hochberg procedure)	WT vs STZ	0.000773609	4	4	0.000773609
Extended data fig. 7a and b	differential expression on pseudobulk counts from single cell RNAseq data	CD64+ DCs	Id2	DESeq2 (Negative Binomial GLM fitting and Wald statistics with Benjamini and Hochberg procedure)	WT vs STZ	0.000773609	4	4	0.000773609
Extended data fig. 7a and b	differential expression on pseudobulk counts from single cell RNAseq data	CD64+ DCs	Crip2	DESeq2 (Negative Binomial GLM fitting and Wald statistics with Benjamini and Hochberg procedure)	WT vs STZ	0.000773609	4	4	0.000773609
Extended data fig. 7a and b	differential expression on pseudobulk counts from single cell RNAseq data	CD64+ DCs	Cd209d	DESeq2 (Negative Binomial GLM fitting and Wald statistics with Benjamini and Hochberg procedure)	WT vs STZ	0.000831351	4	4	0.000831351
Extended data fig. 7a and b	differential expression on pseudobulk counts from single cell RNAseq data	CD64+ DCs	Ndufa13	DESeq2 (Negative Binomial GLM fitting and Wald statistics with Benjamini and Hochberg procedure)	WT vs STZ	0.00093964	4	4	0.00093964
Extended data fig. 7a and b	differential expression on pseudobulk counts from single cell RNAseq data	CD64+ DCs	Sp100	DESeq2 (Negative Binomial GLM fitting and Wald statistics with Benjamini and Hochberg procedure)	WT vs STZ	0.00100549	4	4	0.00100549
Extended data fig. 7a and b	differential expression on pseudobulk counts from single cell RNAseq data	CD64+ DCs	Fdps	DESeq2 (Negative Binomial GLM fitting and Wald statistics with Benjamini and Hochberg procedure)	WT vs STZ	0.00103239	4	4	0.00103239
Extended data fig. 7a and b	differential expression on pseudobulk counts from single cell RNAseq data	CD64+ DCs	Bcl2a1b	DESeq2 (Negative Binomial GLM fitting and Wald statistics with Benjamini and Hochberg procedure)	WT vs STZ	0.00108929	4	4	0.00108929
Extended data fig. 7a and b	differential expression on pseudobulk counts from single cell RNAseq data	CD64+ DCs	Pi16	DESeq2 (Negative Binomial GLM fitting and Wald statistics with Benjamini and Hochberg procedure)	WT vs STZ	0.00108929	4	4	0.00108929
Extended data fig. 7a and b	differential expression on pseudobulk counts from single cell RNAseq data	CD64+ DCs	Pomp	DESeq2 (Negative Binomial GLM fitting and Wald statistics with Benjamini and Hochberg procedure)	WT vs STZ	0.0011297	4	4	0.0011297
Extended data fig. 7a and b	differential expression on pseudobulk counts from single cell RNAseq data	CD64+ DCs	Kctd12	DESeq2 (Negative Binomial GLM fitting and Wald statistics with Benjamini and Hochberg procedure)	WT vs STZ	0.00115	4	4	0.00114644
Extended data fig. 7a and b	differential expression on pseudobulk counts from single cell RNAseq data	CD64+ DCs	Cdkn2d	DESeq2 (Negative Binomial GLM fitting and Wald statistics with Benjamini and Hochberg procedure)	WT vs STZ	0.00122	4	4	0.00121522
Extended data fig. 7a and b	differential expression on pseudobulk counts from single cell RNAseq data	CD64+ DCs	Alox5ap	DESeq2 (Negative Binomial GLM fitting and Wald statistics with Benjamini and Hochberg procedure)	WT vs STZ	0.00137349	4	4	0.00137349
Extended data fig. 7a and b	differential expression on pseudobulk counts from single cell RNAseq data	CD64+ DCs	Sec61b	DESeq2 (Negative Binomial GLM fitting and Wald statistics with Benjamini and Hochberg procedure)	WT vs STZ	0.00142	4	4	0.00142128
Extended data fig. 7a and b	differential expression on pseudobulk counts from single cell RNAseq data	CD64+ DCs	H1f0	DESeq2 (Negative Binomial GLM fitting and Wald statistics with Benjamini and Hochberg procedure)	WT vs STZ	0.00143694	4	4	0.00143694
Extended data fig. 7a and b	differential expression on pseudobulk counts from single cell RNAseq data	CD64+ DCs	Itm2c	DESeq2 (Negative Binomial GLM fitting and Wald statistics with Benjamini and Hochberg procedure)	WT vs STZ	0.00145	4	4	0.00144895
Extended data fig. 7a and b	differential expression on pseudobulk counts from single cell RNAseq data	CD64+ DCs	mt-Co3	DESeq2 (Negative Binomial GLM fitting and Wald statistics with Benjamini and Hochberg procedure)	WT vs STZ	0.00147832	4	4	0.00147832
Extended data fig. 7a and b	differential expression on pseudobulk counts from single cell RNAseq data	CD64+ DCs	Dab2	DESeq2 (Negative Binomial GLM fitting and Wald statistics with Benjamini and Hochberg procedure)	WT vs STZ	0.0015146	4	4	0.0015146
Extended data fig. 7a and b	differential expression on pseudobulk counts from single cell RNAseq data	CD64+ DCs	Atp1b3	DESeq2 (Negative Binomial GLM fitting and Wald statistics with Benjamini and Hochberg procedure)	WT vs STZ	0.00167625	4	4	0.00167625
Extended data fig. 7a and b	differential expression on pseudobulk counts from single cell RNAseq data	CD64+ DCs	Plin2	DESeq2 (Negative Binomial GLM fitting and Wald statistics with Benjamini and Hochberg procedure)	WT vs STZ	0.00169302	4	4	0.00169302
Extended data fig. 7a and b	differential expression on pseudobulk counts from single cell RNAseq data	CD64+ DCs	Mrpl24	DESeq2 (Negative Binomial GLM fitting and Wald statistics with Benjamini and Hochberg procedure)	WT vs STZ	0.00169831	4	4	0.00169831
Extended data fig. 7a and b	differential expression on pseudobulk counts from single cell RNAseq data	CD64+ DCs	Chordc1	DESeq2 (Negative Binomial GLM fitting and Wald statistics with Benjamini and Hochberg procedure)	WT vs STZ	0.00173531	4	4	0.00173531
Extended data fig. 7a and b	differential expression on pseudobulk counts from single cell RNAseq data	CD64+ DCs	Ddit4	DESeq2 (Negative Binomial GLM fitting and Wald statistics with Benjamini and Hochberg procedure)	WT vs STZ	0.00177592	4	4	0.00177592
Extended data fig. 7a and b	differential expression on pseudobulk counts from single cell RNAseq data	CD64+ DCs	Ywhae	DESeq2 (Negative Binomial GLM fitting and Wald statistics with Benjamini and Hochberg procedure)	WT vs STZ	0.00190132	4	4	0.00190132
Extended data fig. 7a and b	differential expression on pseudobulk counts from single cell RNAseq data	CD64+ DCs	Srsf7	DESeq2 (Negative Binomial GLM fitting and Wald statistics with Benjamini and Hochberg procedure)	WT vs STZ	0.00190132	4	4	0.00190132
Extended data fig. 7a and b	differential expression on pseudobulk counts from single cell RNAseq data	CD64+ DCs	Cd7	DESeq2 (Negative Binomial GLM fitting and Wald statistics with Benjamini and Hochberg procedure)	WT vs STZ	0.0019783	4	4	0.0019783
Extended data fig. 7a and b	differential expression on pseudobulk counts from single cell RNAseq data	CD64+ DCs	Per1	DESeq2 (Negative Binomial GLM fitting and Wald statistics with Benjamini and Hochberg procedure)	WT vs STZ	0.00203363	4	4	0.00203363
Extended data fig. 7a and b	differential expression on pseudobulk counts from single cell RNAseq data	CD64+ DCs	Crip1	DESeq2 (Negative Binomial GLM fitting and Wald statistics with Benjamini and Hochberg procedure)	WT vs STZ	0.00212	4	4	0.00211626
Extended data fig. 7a and b	differential expression on pseudobulk counts from single cell RNAseq data	CD64+ DCs	Slfn2	DESeq2 (Negative Binomial GLM fitting and Wald statistics with Benjamini and Hochberg procedure)	WT vs STZ	0.0021573	4	4	0.0021573
Extended data fig. 7a and b	differential expression on pseudobulk counts from single cell RNAseq data	CD64+ DCs	Atic	DESeq2 (Negative Binomial GLM fitting and Wald statistics with Benjamini and Hochberg procedure)	WT vs STZ	0.00243241	4	4	0.00243241
Extended data fig. 7a and b	differential expression on pseudobulk counts from single cell RNAseq data	CD64+ DCs	Oxct1	DESeq2 (Negative Binomial GLM fitting and Wald statistics with Benjamini and Hochberg procedure)	WT vs STZ	0.00243423	4	4	0.00243423
Extended data fig. 7a and b	differential expression on pseudobulk counts from single cell RNAseq data	CD64+ DCs	Sltm	DESeq2 (Negative Binomial GLM fitting and Wald statistics with Benjamini and Hochberg procedure)	WT vs STZ	0.00257247	4	4	0.00257247
Extended data fig. 7a and b	differential expression on pseudobulk counts from single cell RNAseq data	CD64+ DCs	Tial1	DESeq2 (Negative Binomial GLM fitting and Wald statistics with Benjamini and Hochberg procedure)	WT vs STZ	0.00272	4	4	0.00272336
Extended data fig. 7a and b	differential expression on pseudobulk counts from single cell RNAseq data	CD64+ DCs	Serf2	DESeq2 (Negative Binomial GLM fitting and Wald statistics with Benjamini and Hochberg procedure)	WT vs STZ	0.00276121	4	4	0.00276121
Extended data fig. 7a and b	differential expression on pseudobulk counts from single cell RNAseq data	CD64+ DCs	Cebpa	DESeq2 (Negative Binomial GLM fitting and Wald statistics with Benjamini and Hochberg procedure)	WT vs STZ	0.00297689	4	4	0.00297689
Extended data fig. 7a and b	differential expression on pseudobulk counts from single cell RNAseq data	CD64+ DCs	Lmo1	DESeq2 (Negative Binomial GLM fitting and Wald statistics with Benjamini and Hochberg procedure)	WT vs STZ	0.00315	4	4	0.00314879
Extended data fig. 7a and b	differential expression on pseudobulk counts from single cell RNAseq data	CD64+ DCs	S100a6	DESeq2 (Negative Binomial GLM fitting and Wald statistics with Benjamini and Hochberg procedure)	WT vs STZ	0.00318668	4	4	0.00318668
Extended data fig. 7a and b	differential expression on pseudobulk counts from single cell RNAseq data	CD64+ DCs	Rps16	DESeq2 (Negative Binomial GLM fitting and Wald statistics with Benjamini and Hochberg procedure)	WT vs STZ	0.00367897	4	4	0.00367897
Extended data fig. 7a and b	differential expression on pseudobulk counts from single cell RNAseq data	CD64+ DCs	Matk	DESeq2 (Negative Binomial GLM fitting and Wald statistics with Benjamini and Hochberg procedure)	WT vs STZ	0.00393508	4	4	0.00393508
Extended data fig. 7a and b	differential expression on pseudobulk counts from single cell RNAseq data	CD64+ DCs	Irf1	DESeq2 (Negative Binomial GLM fitting and Wald statistics with Benjamini and Hochberg procedure)	WT vs STZ	0.00422	4	4	0.00421861
Extended data fig. 7a and b	differential expression on pseudobulk counts from single cell RNAseq data	CD64+ DCs	AI839979	DESeq2 (Negative Binomial GLM fitting and Wald statistics with Benjamini and Hochberg procedure)	WT vs STZ	0.00422	4	4	0.00422446
Extended data fig. 7a and b	differential expression on pseudobulk counts from single cell RNAseq data	CD64+ DCs	Gpx1	DESeq2 (Negative Binomial GLM fitting and Wald statistics with Benjamini and Hochberg procedure)	WT vs STZ	0.00456682	4	4	0.00456682
Extended data fig. 7a and b	differential expression on pseudobulk counts from single cell RNAseq data	CD64+ DCs	Hspd1	DESeq2 (Negative Binomial GLM fitting and Wald statistics with Benjamini and Hochberg procedure)	WT vs STZ	0.00464051	4	4	0.00464051
Extended data fig. 7a and b	differential expression on pseudobulk counts from single cell RNAseq data	CD64+ DCs	P2ry6	DESeq2 (Negative Binomial GLM fitting and Wald statistics with Benjamini and Hochberg procedure)	WT vs STZ	0.00464111	4	4	0.00464111
Extended data fig. 7a and b	differential expression on pseudobulk counts from single cell RNAseq data	CD64+ DCs	Arl4a	DESeq2 (Negative Binomial GLM fitting and Wald statistics with Benjamini and Hochberg procedure)	WT vs STZ	0.00465	4	4	0.00465069
Extended data fig. 7a and b	differential expression on pseudobulk counts from single cell RNAseq data	CD64+ DCs	Bhlhe40	DESeq2 (Negative Binomial GLM fitting and Wald statistics with Benjamini and Hochberg procedure)	WT vs STZ	0.00473897	4	4	0.00473897
Extended data fig. 7a and b	differential expression on pseudobulk counts from single cell RNAseq data	CD64+ DCs	Ppp1r11	DESeq2 (Negative Binomial GLM fitting and Wald statistics with Benjamini and Hochberg procedure)	WT vs STZ	0.00497949	4	4	0.00497949
Extended data fig. 7a and b	differential expression on pseudobulk counts from single cell RNAseq data	CD64+ DCs	Fam46a	DESeq2 (Negative Binomial GLM fitting and Wald statistics with Benjamini and Hochberg procedure)	WT vs STZ	0.00503341	4	4	0.00503341
Extended data fig. 7a and b	differential expression on pseudobulk counts from single cell RNAseq data	CD64+ DCs	BC004004	DESeq2 (Negative Binomial GLM fitting and Wald statistics with Benjamini and Hochberg procedure)	WT vs STZ	0.00503341	4	4	0.00503341
Extended data fig. 7a and b	differential expression on pseudobulk counts from single cell RNAseq data	CD64+ DCs	Pik3r1	DESeq2 (Negative Binomial GLM fitting and Wald statistics with Benjamini and Hochberg procedure)	WT vs STZ	0.00505513	4	4	0.00505513
Extended data fig. 7a and b	differential expression on pseudobulk counts from single cell RNAseq data	CD64+ DCs	Prtn3	DESeq2 (Negative Binomial GLM fitting and Wald statistics with Benjamini and Hochberg procedure)	WT vs STZ	0.00531302	4	4	0.00531302
Extended data fig. 7a and b	differential expression on pseudobulk counts from single cell RNAseq data	CD64+ DCs	Pmaip1	DESeq2 (Negative Binomial GLM fitting and Wald statistics with Benjamini and Hochberg procedure)	WT vs STZ	0.00541141	4	4	0.00541141
Extended data fig. 7a and b	differential expression on pseudobulk counts from single cell RNAseq data	CD64+ DCs	Mlec	DESeq2 (Negative Binomial GLM fitting and Wald statistics with Benjamini and Hochberg procedure)	WT vs STZ	0.0055006	4	4	0.0055006
Extended data fig. 7a and b	differential expression on pseudobulk counts from single cell RNAseq data	CD64+ DCs	Dbnl	DESeq2 (Negative Binomial GLM fitting and Wald statistics with Benjamini and Hochberg procedure)	WT vs STZ	0.00574098	4	4	0.00574098
Extended data fig. 7a and b	differential expression on pseudobulk counts from single cell RNAseq data	CD64+ DCs	Flot1	DESeq2 (Negative Binomial GLM fitting and Wald statistics with Benjamini and Hochberg procedure)	WT vs STZ	0.00600323	4	4	0.00600323
Extended data fig. 7a and b	differential expression on pseudobulk counts from single cell RNAseq data	CD64+ DCs	Zfp36l1	DESeq2 (Negative Binomial GLM fitting and Wald statistics with Benjamini and Hochberg procedure)	WT vs STZ	0.00603056	4	4	0.00603056
Extended data fig. 7a and b	differential expression on pseudobulk counts from single cell RNAseq data	CD64+ DCs	Ssbp4	DESeq2 (Negative Binomial GLM fitting and Wald statistics with Benjamini and Hochberg procedure)	WT vs STZ	0.00609781	4	4	0.00609781
Extended data fig. 7a and b	differential expression on pseudobulk counts from single cell RNAseq data	CD64+ DCs	Trp53	DESeq2 (Negative Binomial GLM fitting and Wald statistics with Benjamini and Hochberg procedure)	WT vs STZ	0.00609781	4	4	0.00609781
Extended data fig. 7a and b	differential expression on pseudobulk counts from single cell RNAseq data	CD64+ DCs	Pyhin1	DESeq2 (Negative Binomial GLM fitting and Wald statistics with Benjamini and Hochberg procedure)	WT vs STZ	0.006315	4	4	0.006315
Extended data fig. 7a and b	differential expression on pseudobulk counts from single cell RNAseq data	CD64+ DCs	Atox1	DESeq2 (Negative Binomial GLM fitting and Wald statistics with Benjamini and Hochberg procedure)	WT vs STZ	0.006315	4	4	0.006315
Extended data fig. 7a and b	differential expression on pseudobulk counts from single cell RNAseq data	CD64+ DCs	Zmynd8	DESeq2 (Negative Binomial GLM fitting and Wald statistics with Benjamini and Hochberg procedure)	WT vs STZ	0.00640988	4	4	0.00640988
Extended data fig. 7a and b	differential expression on pseudobulk counts from single cell RNAseq data	CD64+ DCs	Lcp1	DESeq2 (Negative Binomial GLM fitting and Wald statistics with Benjamini and Hochberg procedure)	WT vs STZ	0.00667791	4	4	0.00667791
Extended data fig. 7a and b	differential expression on pseudobulk counts from single cell RNAseq data	CD64+ DCs	Ly6c2	DESeq2 (Negative Binomial GLM fitting and Wald statistics with Benjamini and Hochberg procedure)	WT vs STZ	0.00667791	4	4	0.00667791
Extended data fig. 7a and b	differential expression on pseudobulk counts from single cell RNAseq data	CD64+ DCs	Sik1	DESeq2 (Negative Binomial GLM fitting and Wald statistics with Benjamini and Hochberg procedure)	WT vs STZ	0.00667791	4	4	0.00667791
Extended data fig. 7a and b	differential expression on pseudobulk counts from single cell RNAseq data	CD64+ DCs	Rab5a	DESeq2 (Negative Binomial GLM fitting and Wald statistics with Benjamini and Hochberg procedure)	WT vs STZ	0.00680718	4	4	0.00680718
Extended data fig. 7a and b	differential expression on pseudobulk counts from single cell RNAseq data	CD64+ DCs	Ank	DESeq2 (Negative Binomial GLM fitting and Wald statistics with Benjamini and Hochberg procedure)	WT vs STZ	0.00740864	4	4	0.00740864
Extended data fig. 7a and b	differential expression on pseudobulk counts from single cell RNAseq data	CD64+ DCs	Tnni2	DESeq2 (Negative Binomial GLM fitting and Wald statistics with Benjamini and Hochberg procedure)	WT vs STZ	0.00759047	4	4	0.00759047
Extended data fig. 7a and b	differential expression on pseudobulk counts from single cell RNAseq data	CD64+ DCs	Rpl22l1	DESeq2 (Negative Binomial GLM fitting and Wald statistics with Benjamini and Hochberg procedure)	WT vs STZ	0.00768885	4	4	0.00768885
Extended data fig. 7a and b	differential expression on pseudobulk counts from single cell RNAseq data	CD64+ DCs	B2m	DESeq2 (Negative Binomial GLM fitting and Wald statistics with Benjamini and Hochberg procedure)	WT vs STZ	0.00799327	4	4	0.00799327
Extended data fig. 7a and b	differential expression on pseudobulk counts from single cell RNAseq data	CD64+ DCs	Hopx	DESeq2 (Negative Binomial GLM fitting and Wald statistics with Benjamini and Hochberg procedure)	WT vs STZ	0.00860361	4	4	0.00860361
Extended data fig. 7a and b	differential expression on pseudobulk counts from single cell RNAseq data	CD64+ DCs	Klrb1b	DESeq2 (Negative Binomial GLM fitting and Wald statistics with Benjamini and Hochberg procedure)	WT vs STZ	0.00862	4	4	0.00861893
Extended data fig. 7a and b	differential expression on pseudobulk counts from single cell RNAseq data	CD64+ DCs	Satb1	DESeq2 (Negative Binomial GLM fitting and Wald statistics with Benjamini and Hochberg procedure)	WT vs STZ	0.00862	4	4	0.00861893
Extended data fig. 7a and b	differential expression on pseudobulk counts from single cell RNAseq data	CD64+ DCs	Rgs3	DESeq2 (Negative Binomial GLM fitting and Wald statistics with Benjamini and Hochberg procedure)	WT vs STZ	0.00862	4	4	0.00861964
Extended data fig. 7a and b	differential expression on pseudobulk counts from single cell RNAseq data	CD64+ DCs	Rps29	DESeq2 (Negative Binomial GLM fitting and Wald statistics with Benjamini and Hochberg procedure)	WT vs STZ	0.00918732	4	4	0.00918732
Extended data fig. 7a and b	differential expression on pseudobulk counts from single cell RNAseq data	CD64+ DCs	Rexo2	DESeq2 (Negative Binomial GLM fitting and Wald statistics with Benjamini and Hochberg procedure)	WT vs STZ	0.00947151	4	4	0.00947151
Extended data fig. 7a and b	differential expression on pseudobulk counts from single cell RNAseq data	CD64+ DCs	Foxred2	DESeq2 (Negative Binomial GLM fitting and Wald statistics with Benjamini and Hochberg procedure)	WT vs STZ	0.00968885	4	4	0.00968885
Extended data fig. 7a and b	differential expression on pseudobulk counts from single cell RNAseq data	CD64+ DCs	Luc7l2	DESeq2 (Negative Binomial GLM fitting and Wald statistics with Benjamini and Hochberg procedure)	WT vs STZ	0.0102	4	4	0.0101569
Extended data fig. 7a and b	differential expression on pseudobulk counts from single cell RNAseq data	CD64+ DCs	Vasp	DESeq2 (Negative Binomial GLM fitting and Wald statistics with Benjamini and Hochberg procedure)	WT vs STZ	0.0102	4	4	0.0101569
Extended data fig. 7a and b	differential expression on pseudobulk counts from single cell RNAseq data	CD64+ DCs	l7Rn6	DESeq2 (Negative Binomial GLM fitting and Wald statistics with Benjamini and Hochberg procedure)	WT vs STZ	0.0102	4	4	0.010179
Extended data fig. 7a and b	differential expression on pseudobulk counts from single cell RNAseq data	CD64+ DCs	Card19	DESeq2 (Negative Binomial GLM fitting and Wald statistics with Benjamini and Hochberg procedure)	WT vs STZ	0.0102	4	4	0.010179
Extended data fig. 7a and b	differential expression on pseudobulk counts from single cell RNAseq data	CD64+ DCs	Anp32b	DESeq2 (Negative Binomial GLM fitting and Wald statistics with Benjamini and Hochberg procedure)	WT vs STZ	0.0102833	4	4	0.0102833
Extended data fig. 7a and b	differential expression on pseudobulk counts from single cell RNAseq data	CD64+ DCs	Gnb2l1	DESeq2 (Negative Binomial GLM fitting and Wald statistics with Benjamini and Hochberg procedure)	WT vs STZ	0.0105785	4	4	0.0105785
Extended data fig. 7a and b	differential expression on pseudobulk counts from single cell RNAseq data	CD64+ DCs	Rnf149	DESeq2 (Negative Binomial GLM fitting and Wald statistics with Benjamini and Hochberg procedure)	WT vs STZ	0.0108955	4	4	0.0108955
Extended data fig. 7a and b	differential expression on pseudobulk counts from single cell RNAseq data	CD64+ DCs	Ifnar1	DESeq2 (Negative Binomial GLM fitting and Wald statistics with Benjamini and Hochberg procedure)	WT vs STZ	0.0109218	4	4	0.0109218
Extended data fig. 7a and b	differential expression on pseudobulk counts from single cell RNAseq data	CD64+ DCs	Batf3	DESeq2 (Negative Binomial GLM fitting and Wald statistics with Benjamini and Hochberg procedure)	WT vs STZ	0.0113187	4	4	0.0113187
Extended data fig. 7a and b	differential expression on pseudobulk counts from single cell RNAseq data	CD64+ DCs	Hacd4	DESeq2 (Negative Binomial GLM fitting and Wald statistics with Benjamini and Hochberg procedure)	WT vs STZ	0.0113187	4	4	0.0113187
Extended data fig. 7a and b	differential expression on pseudobulk counts from single cell RNAseq data	CD64+ DCs	Cd52	DESeq2 (Negative Binomial GLM fitting and Wald statistics with Benjamini and Hochberg procedure)	WT vs STZ	0.0113187	4	4	0.0113187
Extended data fig. 7a and b	differential expression on pseudobulk counts from single cell RNAseq data	CD64+ DCs	Caprin1	DESeq2 (Negative Binomial GLM fitting and Wald statistics with Benjamini and Hochberg procedure)	WT vs STZ	0.0117929	4	4	0.0117929
Extended data fig. 7a and b	differential expression on pseudobulk counts from single cell RNAseq data	CD64+ DCs	Tmem50a	DESeq2 (Negative Binomial GLM fitting and Wald statistics with Benjamini and Hochberg procedure)	WT vs STZ	0.0118804	4	4	0.0118804
Extended data fig. 7a and b	differential expression on pseudobulk counts from single cell RNAseq data	CD64+ DCs	Dirc2	DESeq2 (Negative Binomial GLM fitting and Wald statistics with Benjamini and Hochberg procedure)	WT vs STZ	0.0120254	4	4	0.0120254
Extended data fig. 7a and b	differential expression on pseudobulk counts from single cell RNAseq data	CD64+ DCs	Arid5a	DESeq2 (Negative Binomial GLM fitting and Wald statistics with Benjamini and Hochberg procedure)	WT vs STZ	0.0120959	4	4	0.0120959
Extended data fig. 7a and b	differential expression on pseudobulk counts from single cell RNAseq data	CD64+ DCs	Vim	DESeq2 (Negative Binomial GLM fitting and Wald statistics with Benjamini and Hochberg procedure)	WT vs STZ	0.012275	4	4	0.012275
Extended data fig. 7a and b	differential expression on pseudobulk counts from single cell RNAseq data	CD64+ DCs	Cdc42ep3	DESeq2 (Negative Binomial GLM fitting and Wald statistics with Benjamini and Hochberg procedure)	WT vs STZ	0.0123672	4	4	0.0123672
Extended data fig. 7a and b	differential expression on pseudobulk counts from single cell RNAseq data	CD64+ DCs	Pak1	DESeq2 (Negative Binomial GLM fitting and Wald statistics with Benjamini and Hochberg procedure)	WT vs STZ	0.0126804	4	4	0.0126804
Extended data fig. 7a and b	differential expression on pseudobulk counts from single cell RNAseq data	CD64+ DCs	Grina	DESeq2 (Negative Binomial GLM fitting and Wald statistics with Benjamini and Hochberg procedure)	WT vs STZ	0.012869	4	4	0.012869
Extended data fig. 7a and b	differential expression on pseudobulk counts from single cell RNAseq data	CD64+ DCs	Ctss	DESeq2 (Negative Binomial GLM fitting and Wald statistics with Benjamini and Hochberg procedure)	WT vs STZ	0.0128861	4	4	0.0128861
Extended data fig. 7a and b	differential expression on pseudobulk counts from single cell RNAseq data	CD64+ DCs	Dbi	DESeq2 (Negative Binomial GLM fitting and Wald statistics with Benjamini and Hochberg procedure)	WT vs STZ	0.012917	4	4	0.012917
Extended data fig. 7a and b	differential expression on pseudobulk counts from single cell RNAseq data	CD64+ DCs	Fbxl20	DESeq2 (Negative Binomial GLM fitting and Wald statistics with Benjamini and Hochberg procedure)	WT vs STZ	0.012917	4	4	0.012917
Extended data fig. 7a and b	differential expression on pseudobulk counts from single cell RNAseq data	CD64+ DCs	BC028528	DESeq2 (Negative Binomial GLM fitting and Wald statistics with Benjamini and Hochberg procedure)	WT vs STZ	0.0131042	4	4	0.0131042
Extended data fig. 7a and b	differential expression on pseudobulk counts from single cell RNAseq data	CD64+ DCs	Hilpda	DESeq2 (Negative Binomial GLM fitting and Wald statistics with Benjamini and Hochberg procedure)	WT vs STZ	0.0131042	4	4	0.0131042
Extended data fig. 7a and b	differential expression on pseudobulk counts from single cell RNAseq data	CD64+ DCs	Chtf8	DESeq2 (Negative Binomial GLM fitting and Wald statistics with Benjamini and Hochberg procedure)	WT vs STZ	0.0131042	4	4	0.0131042
Extended data fig. 7a and b	differential expression on pseudobulk counts from single cell RNAseq data	CD64+ DCs	Sfpq	DESeq2 (Negative Binomial GLM fitting and Wald statistics with Benjamini and Hochberg procedure)	WT vs STZ	0.0132	4	4	0.0131507
Extended data fig. 7a and b	differential expression on pseudobulk counts from single cell RNAseq data	CD64+ DCs	Gpr141	DESeq2 (Negative Binomial GLM fitting and Wald statistics with Benjamini and Hochberg procedure)	WT vs STZ	0.0138303	4	4	0.0138303
Extended data fig. 7a and b	differential expression on pseudobulk counts from single cell RNAseq data	CD64+ DCs	Cldnd1	DESeq2 (Negative Binomial GLM fitting and Wald statistics with Benjamini and Hochberg procedure)	WT vs STZ	0.0139916	4	4	0.0139916
Extended data fig. 7a and b	differential expression on pseudobulk counts from single cell RNAseq data	CD64+ DCs	Atp5k	DESeq2 (Negative Binomial GLM fitting and Wald statistics with Benjamini and Hochberg procedure)	WT vs STZ	0.0140152	4	4	0.0140152
Extended data fig. 7a and b	differential expression on pseudobulk counts from single cell RNAseq data	CD64+ DCs	Selm	DESeq2 (Negative Binomial GLM fitting and Wald statistics with Benjamini and Hochberg procedure)	WT vs STZ	0.0141242	4	4	0.0141242
Extended data fig. 7a and b	differential expression on pseudobulk counts from single cell RNAseq data	CD64+ DCs	Cd86	DESeq2 (Negative Binomial GLM fitting and Wald statistics with Benjamini and Hochberg procedure)	WT vs STZ	0.0141242	4	4	0.0141242
Extended data fig. 7a and b	differential expression on pseudobulk counts from single cell RNAseq data	CD64+ DCs	F13a1	DESeq2 (Negative Binomial GLM fitting and Wald statistics with Benjamini and Hochberg procedure)	WT vs STZ	0.0142	4	4	0.0142089
Extended data fig. 7a and b	differential expression on pseudobulk counts from single cell RNAseq data	CD64+ DCs	Rsrp1	DESeq2 (Negative Binomial GLM fitting and Wald statistics with Benjamini and Hochberg procedure)	WT vs STZ	0.0147494	4	4	0.0147494
Extended data fig. 7a and b	differential expression on pseudobulk counts from single cell RNAseq data	CD64+ DCs	Eef1d	DESeq2 (Negative Binomial GLM fitting and Wald statistics with Benjamini and Hochberg procedure)	WT vs STZ	0.0148229	4	4	0.0148229
Extended data fig. 7a and b	differential expression on pseudobulk counts from single cell RNAseq data	CD64+ DCs	Dnaja1	DESeq2 (Negative Binomial GLM fitting and Wald statistics with Benjamini and Hochberg procedure)	WT vs STZ	0.0150222	4	4	0.0150222
Extended data fig. 7a and b	differential expression on pseudobulk counts from single cell RNAseq data	CD64+ DCs	Hk2	DESeq2 (Negative Binomial GLM fitting and Wald statistics with Benjamini and Hochberg procedure)	WT vs STZ	0.0158431	4	4	0.0158431
Extended data fig. 7a and b	differential expression on pseudobulk counts from single cell RNAseq data	CD64+ DCs	Itga4	DESeq2 (Negative Binomial GLM fitting and Wald statistics with Benjamini and Hochberg procedure)	WT vs STZ	0.0163776	4	4	0.0163776
Extended data fig. 7a and b	differential expression on pseudobulk counts from single cell RNAseq data	CD64+ DCs	Pdrg1	DESeq2 (Negative Binomial GLM fitting and Wald statistics with Benjamini and Hochberg procedure)	WT vs STZ	0.0167179	4	4	0.0167179
Extended data fig. 7a and b	differential expression on pseudobulk counts from single cell RNAseq data	CD64+ DCs	Rps4x	DESeq2 (Negative Binomial GLM fitting and Wald statistics with Benjamini and Hochberg procedure)	WT vs STZ	0.0167179	4	4	0.0167179
Extended data fig. 7a and b	differential expression on pseudobulk counts from single cell RNAseq data	CD64+ DCs	Id3	DESeq2 (Negative Binomial GLM fitting and Wald statistics with Benjamini and Hochberg procedure)	WT vs STZ	0.0168773	4	4	0.0168773
Extended data fig. 7a and b	differential expression on pseudobulk counts from single cell RNAseq data	CD64+ DCs	Cox7b	DESeq2 (Negative Binomial GLM fitting and Wald statistics with Benjamini and Hochberg procedure)	WT vs STZ	0.0173631	4	4	0.0173631
Extended data fig. 7a and b	differential expression on pseudobulk counts from single cell RNAseq data	CD64+ DCs	Eps8	DESeq2 (Negative Binomial GLM fitting and Wald statistics with Benjamini and Hochberg procedure)	WT vs STZ	0.017402	4	4	0.017402
Extended data fig. 7a and b	differential expression on pseudobulk counts from single cell RNAseq data	CD64+ DCs	Eef1b2	DESeq2 (Negative Binomial GLM fitting and Wald statistics with Benjamini and Hochberg procedure)	WT vs STZ	0.0182	4	4	0.018222
Extended data fig. 7a and b	differential expression on pseudobulk counts from single cell RNAseq data	CD64+ DCs	Atp5j2	DESeq2 (Negative Binomial GLM fitting and Wald statistics with Benjamini and Hochberg procedure)	WT vs STZ	0.0186108	4	4	0.0186108
Extended data fig. 7a and b	differential expression on pseudobulk counts from single cell RNAseq data	CD64+ DCs	Ndufb3	DESeq2 (Negative Binomial GLM fitting and Wald statistics with Benjamini and Hochberg procedure)	WT vs STZ	0.0191327	4	4	0.0191327
Extended data fig. 7a and b	differential expression on pseudobulk counts from single cell RNAseq data	CD64+ DCs	Fam111a	DESeq2 (Negative Binomial GLM fitting and Wald statistics with Benjamini and Hochberg procedure)	WT vs STZ	0.0191327	4	4	0.0191327
Extended data fig. 7a and b	differential expression on pseudobulk counts from single cell RNAseq data	CD64+ DCs	Hspe1	DESeq2 (Negative Binomial GLM fitting and Wald statistics with Benjamini and Hochberg procedure)	WT vs STZ	0.0192	4	4	0.0191764
Extended data fig. 7a and b	differential expression on pseudobulk counts from single cell RNAseq data	CD64+ DCs	Upb1	DESeq2 (Negative Binomial GLM fitting and Wald statistics with Benjamini and Hochberg procedure)	WT vs STZ	0.0194024	4	4	0.0194024
Extended data fig. 7a and b	differential expression on pseudobulk counts from single cell RNAseq data	CD64+ DCs	Arl4c	DESeq2 (Negative Binomial GLM fitting and Wald statistics with Benjamini and Hochberg procedure)	WT vs STZ	0.0194029	4	4	0.0194029
Extended data fig. 7a and b	differential expression on pseudobulk counts from single cell RNAseq data	CD64+ DCs	Cd244	DESeq2 (Negative Binomial GLM fitting and Wald statistics with Benjamini and Hochberg procedure)	WT vs STZ	0.0194029	4	4	0.0194029
Extended data fig. 7a and b	differential expression on pseudobulk counts from single cell RNAseq data	CD64+ DCs	Mrps25	DESeq2 (Negative Binomial GLM fitting and Wald statistics with Benjamini and Hochberg procedure)	WT vs STZ	0.0194376	4	4	0.0194376
Extended data fig. 7a and b	differential expression on pseudobulk counts from single cell RNAseq data	CD64+ DCs	Cd48	DESeq2 (Negative Binomial GLM fitting and Wald statistics with Benjamini and Hochberg procedure)	WT vs STZ	0.0196234	4	4	0.0196234
Extended data fig. 7a and b	differential expression on pseudobulk counts from single cell RNAseq data	CD64+ DCs	Cdkn1a	DESeq2 (Negative Binomial GLM fitting and Wald statistics with Benjamini and Hochberg procedure)	WT vs STZ	0.0196234	4	4	0.0196234
Extended data fig. 7a and b	differential expression on pseudobulk counts from single cell RNAseq data	CD64+ DCs	Psmb9	DESeq2 (Negative Binomial GLM fitting and Wald statistics with Benjamini and Hochberg procedure)	WT vs STZ	0.0196269	4	4	0.0196269
Extended data fig. 7a and b	differential expression on pseudobulk counts from single cell RNAseq data	CD64+ DCs	Snx21	DESeq2 (Negative Binomial GLM fitting and Wald statistics with Benjamini and Hochberg procedure)	WT vs STZ	0.0198768	4	4	0.0198768
Extended data fig. 7a and b	differential expression on pseudobulk counts from single cell RNAseq data	CD64+ DCs	Ndufa3	DESeq2 (Negative Binomial GLM fitting and Wald statistics with Benjamini and Hochberg procedure)	WT vs STZ	0.0206527	4	4	0.0206527
Extended data fig. 7a and b	differential expression on pseudobulk counts from single cell RNAseq data	CD64+ DCs	Rps10	DESeq2 (Negative Binomial GLM fitting and Wald statistics with Benjamini and Hochberg procedure)	WT vs STZ	0.0206527	4	4	0.0206527
Extended data fig. 7a and b	differential expression on pseudobulk counts from single cell RNAseq data	CD64+ DCs	S100a13	DESeq2 (Negative Binomial GLM fitting and Wald statistics with Benjamini and Hochberg procedure)	WT vs STZ	0.0209667	4	4	0.0209667
Extended data fig. 7a and b	differential expression on pseudobulk counts from single cell RNAseq data	CD64+ DCs	Pkp3	DESeq2 (Negative Binomial GLM fitting and Wald statistics with Benjamini and Hochberg procedure)	WT vs STZ	0.0209667	4	4	0.0209667
Extended data fig. 7a and b	differential expression on pseudobulk counts from single cell RNAseq data	CD64+ DCs	Evi2a	DESeq2 (Negative Binomial GLM fitting and Wald statistics with Benjamini and Hochberg procedure)	WT vs STZ	0.0210682	4	4	0.0210682
Extended data fig. 7a and b	differential expression on pseudobulk counts from single cell RNAseq data	CD64+ DCs	Il4i1	DESeq2 (Negative Binomial GLM fitting and Wald statistics with Benjamini and Hochberg procedure)	WT vs STZ	0.0212	4	4	0.021168
Extended data fig. 7a and b	differential expression on pseudobulk counts from single cell RNAseq data	CD64+ DCs	Rps3	DESeq2 (Negative Binomial GLM fitting and Wald statistics with Benjamini and Hochberg procedure)	WT vs STZ	0.0212	4	4	0.021168
Extended data fig. 7a and b	differential expression on pseudobulk counts from single cell RNAseq data	CD64+ DCs	Smim5	DESeq2 (Negative Binomial GLM fitting and Wald statistics with Benjamini and Hochberg procedure)	WT vs STZ	0.0212	4	4	0.021168
Extended data fig. 7a and b	differential expression on pseudobulk counts from single cell RNAseq data	CD64+ DCs	Srsf5	DESeq2 (Negative Binomial GLM fitting and Wald statistics with Benjamini and Hochberg procedure)	WT vs STZ	0.0212	4	4	0.021168
Extended data fig. 7a and b	differential expression on pseudobulk counts from single cell RNAseq data	CD64+ DCs	Hipk1	DESeq2 (Negative Binomial GLM fitting and Wald statistics with Benjamini and Hochberg procedure)	WT vs STZ	0.0213767	4	4	0.0213767
Extended data fig. 7a and b	differential expression on pseudobulk counts from single cell RNAseq data	CD64+ DCs	Kcne3	DESeq2 (Negative Binomial GLM fitting and Wald statistics with Benjamini and Hochberg procedure)	WT vs STZ	0.0217977	4	4	0.0217977
Extended data fig. 7a and b	differential expression on pseudobulk counts from single cell RNAseq data	CD64+ DCs	Bcl11a	DESeq2 (Negative Binomial GLM fitting and Wald statistics with Benjamini and Hochberg procedure)	WT vs STZ	0.0217977	4	4	0.0217977
Extended data fig. 7a and b	differential expression on pseudobulk counts from single cell RNAseq data	CD64+ DCs	Coa3	DESeq2 (Negative Binomial GLM fitting and Wald statistics with Benjamini and Hochberg procedure)	WT vs STZ	0.0217977	4	4	0.0217977
Extended data fig. 7a and b	differential expression on pseudobulk counts from single cell RNAseq data	CD64+ DCs	Lgmn	DESeq2 (Negative Binomial GLM fitting and Wald statistics with Benjamini and Hochberg procedure)	WT vs STZ	0.0220468	4	4	0.0220468
Extended data fig. 7a and b	differential expression on pseudobulk counts from single cell RNAseq data	CD64+ DCs	Fubp1	DESeq2 (Negative Binomial GLM fitting and Wald statistics with Benjamini and Hochberg procedure)	WT vs STZ	0.0222	4	4	0.0221998
Extended data fig. 7a and b	differential expression on pseudobulk counts from single cell RNAseq data	CD64+ DCs	Ywhah	DESeq2 (Negative Binomial GLM fitting and Wald statistics with Benjamini and Hochberg procedure)	WT vs STZ	0.0225541	4	4	0.0225541
Extended data fig. 7a and b	differential expression on pseudobulk counts from single cell RNAseq data	CD64+ DCs	Cox19	DESeq2 (Negative Binomial GLM fitting and Wald statistics with Benjamini and Hochberg procedure)	WT vs STZ	0.0225541	4	4	0.0225541
Extended data fig. 7a and b	differential expression on pseudobulk counts from single cell RNAseq data	CD64+ DCs	Ehbp1l1	DESeq2 (Negative Binomial GLM fitting and Wald statistics with Benjamini and Hochberg procedure)	WT vs STZ	0.0226224	4	4	0.0226224
Extended data fig. 7a and b	differential expression on pseudobulk counts from single cell RNAseq data	CD64+ DCs	Gda	DESeq2 (Negative Binomial GLM fitting and Wald statistics with Benjamini and Hochberg procedure)	WT vs STZ	0.0226499	4	4	0.0226499
Extended data fig. 7a and b	differential expression on pseudobulk counts from single cell RNAseq data	CD64+ DCs	Lrrk2	DESeq2 (Negative Binomial GLM fitting and Wald statistics with Benjamini and Hochberg procedure)	WT vs STZ	0.0230702	4	4	0.0230702
Extended data fig. 7a and b	differential expression on pseudobulk counts from single cell RNAseq data	CD64+ DCs	Psme1	DESeq2 (Negative Binomial GLM fitting and Wald statistics with Benjamini and Hochberg procedure)	WT vs STZ	0.0232	4	4	0.0232128
Extended data fig. 7a and b	differential expression on pseudobulk counts from single cell RNAseq data	CD64+ DCs	Rpl12	DESeq2 (Negative Binomial GLM fitting and Wald statistics with Benjamini and Hochberg procedure)	WT vs STZ	0.0232	4	4	0.0232283
Extended data fig. 7a and b	differential expression on pseudobulk counts from single cell RNAseq data	CD64+ DCs	Rps27l	DESeq2 (Negative Binomial GLM fitting and Wald statistics with Benjamini and Hochberg procedure)	WT vs STZ	0.0234208	4	4	0.0234208
Extended data fig. 7a and b	differential expression on pseudobulk counts from single cell RNAseq data	CD64+ DCs	Cbfa2t3	DESeq2 (Negative Binomial GLM fitting and Wald statistics with Benjamini and Hochberg procedure)	WT vs STZ	0.0240844	4	4	0.0240844
Extended data fig. 7a and b	differential expression on pseudobulk counts from single cell RNAseq data	CD64+ DCs	Rap1b	DESeq2 (Negative Binomial GLM fitting and Wald statistics with Benjamini and Hochberg procedure)	WT vs STZ	0.0243172	4	4	0.0243172
Extended data fig. 7a and b	differential expression on pseudobulk counts from single cell RNAseq data	CD64+ DCs	Ly9	DESeq2 (Negative Binomial GLM fitting and Wald statistics with Benjamini and Hochberg procedure)	WT vs STZ	0.0243523	4	4	0.0243523
Extended data fig. 7a and b	differential expression on pseudobulk counts from single cell RNAseq data	CD64+ DCs	Nfkb1	DESeq2 (Negative Binomial GLM fitting and Wald statistics with Benjamini and Hochberg procedure)	WT vs STZ	0.0243523	4	4	0.0243523
Extended data fig. 7a and b	differential expression on pseudobulk counts from single cell RNAseq data	CD64+ DCs	Ran	DESeq2 (Negative Binomial GLM fitting and Wald statistics with Benjamini and Hochberg procedure)	WT vs STZ	0.0243523	4	4	0.0243523
Extended data fig. 7a and b	differential expression on pseudobulk counts from single cell RNAseq data	CD64+ DCs	Clec4b1	DESeq2 (Negative Binomial GLM fitting and Wald statistics with Benjamini and Hochberg procedure)	WT vs STZ	0.0243741	4	4	0.0243741
Extended data fig. 7a and b	differential expression on pseudobulk counts from single cell RNAseq data	CD64+ DCs	Gm21092	DESeq2 (Negative Binomial GLM fitting and Wald statistics with Benjamini and Hochberg procedure)	WT vs STZ	0.0243741	4	4	0.0243741
Extended data fig. 7a and b	differential expression on pseudobulk counts from single cell RNAseq data	CD64+ DCs	Anapc13	DESeq2 (Negative Binomial GLM fitting and Wald statistics with Benjamini and Hochberg procedure)	WT vs STZ	0.0262	4	4	0.0262135
Extended data fig. 7a and b	differential expression on pseudobulk counts from single cell RNAseq data	CD64+ DCs	Lgals1	DESeq2 (Negative Binomial GLM fitting and Wald statistics with Benjamini and Hochberg procedure)	WT vs STZ	0.0266468	4	4	0.0266468
Extended data fig. 7a and b	differential expression on pseudobulk counts from single cell RNAseq data	CD64+ DCs	Traf3ip3	DESeq2 (Negative Binomial GLM fitting and Wald statistics with Benjamini and Hochberg procedure)	WT vs STZ	0.0270605	4	4	0.0270605
Extended data fig. 7a and b	differential expression on pseudobulk counts from single cell RNAseq data	CD64+ DCs	Pofut2	DESeq2 (Negative Binomial GLM fitting and Wald statistics with Benjamini and Hochberg procedure)	WT vs STZ	0.028404	4	4	0.028404
Extended data fig. 7a and b	differential expression on pseudobulk counts from single cell RNAseq data	CD64+ DCs	Cxcr4	DESeq2 (Negative Binomial GLM fitting and Wald statistics with Benjamini and Hochberg procedure)	WT vs STZ	0.0288238	4	4	0.0288238
Extended data fig. 7a and b	differential expression on pseudobulk counts from single cell RNAseq data	CD64+ DCs	Set	DESeq2 (Negative Binomial GLM fitting and Wald statistics with Benjamini and Hochberg procedure)	WT vs STZ	0.0293006	4	4	0.0293006
Extended data fig. 7a and b	differential expression on pseudobulk counts from single cell RNAseq data	CD64+ DCs	Pim1	DESeq2 (Negative Binomial GLM fitting and Wald statistics with Benjamini and Hochberg procedure)	WT vs STZ	0.0294265	4	4	0.0294265
Extended data fig. 7a and b	differential expression on pseudobulk counts from single cell RNAseq data	CD64+ DCs	Npc2	DESeq2 (Negative Binomial GLM fitting and Wald statistics with Benjamini and Hochberg procedure)	WT vs STZ	0.0294291	4	4	0.0294291
Extended data fig. 7a and b	differential expression on pseudobulk counts from single cell RNAseq data	CD64+ DCs	Cox7c	DESeq2 (Negative Binomial GLM fitting and Wald statistics with Benjamini and Hochberg procedure)	WT vs STZ	0.0299243	4	4	0.0299243
Extended data fig. 7a and b	differential expression on pseudobulk counts from single cell RNAseq data	CD64+ DCs	Tomm7	DESeq2 (Negative Binomial GLM fitting and Wald statistics with Benjamini and Hochberg procedure)	WT vs STZ	0.0301464	4	4	0.0301464
Extended data fig. 7a and b	differential expression on pseudobulk counts from single cell RNAseq data	CD64+ DCs	Arl6ip5	DESeq2 (Negative Binomial GLM fitting and Wald statistics with Benjamini and Hochberg procedure)	WT vs STZ	0.0302	4	4	0.0301589
Extended data fig. 7a and b	differential expression on pseudobulk counts from single cell RNAseq data	CD64+ DCs	Lamtor2	DESeq2 (Negative Binomial GLM fitting and Wald statistics with Benjamini and Hochberg procedure)	WT vs STZ	0.0310237	4	4	0.0310237
Extended data fig. 7a and b	differential expression on pseudobulk counts from single cell RNAseq data	CD64+ DCs	Coro2a	DESeq2 (Negative Binomial GLM fitting and Wald statistics with Benjamini and Hochberg procedure)	WT vs STZ	0.0310237	4	4	0.0310237
Extended data fig. 7a and b	differential expression on pseudobulk counts from single cell RNAseq data	CD64+ DCs	Pfdn6	DESeq2 (Negative Binomial GLM fitting and Wald statistics with Benjamini and Hochberg procedure)	WT vs STZ	0.0310237	4	4	0.0310237
Extended data fig. 7a and b	differential expression on pseudobulk counts from single cell RNAseq data	CD64+ DCs	Slc46a3	DESeq2 (Negative Binomial GLM fitting and Wald statistics with Benjamini and Hochberg procedure)	WT vs STZ	0.0316267	4	4	0.0316267
Extended data fig. 7a and b	differential expression on pseudobulk counts from single cell RNAseq data	CD64+ DCs	Nfic	DESeq2 (Negative Binomial GLM fitting and Wald statistics with Benjamini and Hochberg procedure)	WT vs STZ	0.0316267	4	4	0.0316267
Extended data fig. 7a and b	differential expression on pseudobulk counts from single cell RNAseq data	CD64+ DCs	Rtn4	DESeq2 (Negative Binomial GLM fitting and Wald statistics with Benjamini and Hochberg procedure)	WT vs STZ	0.0317761	4	4	0.0317761
Extended data fig. 7a and b	differential expression on pseudobulk counts from single cell RNAseq data	CD64+ DCs	Ryr1	DESeq2 (Negative Binomial GLM fitting and Wald statistics with Benjamini and Hochberg procedure)	WT vs STZ	0.0337181	4	4	0.0337181
Extended data fig. 7a and b	differential expression on pseudobulk counts from single cell RNAseq data	CD64+ DCs	Ifngr2	DESeq2 (Negative Binomial GLM fitting and Wald statistics with Benjamini and Hochberg procedure)	WT vs STZ	0.0343129	4	4	0.0343129
Extended data fig. 7a and b	differential expression on pseudobulk counts from single cell RNAseq data	CD64+ DCs	Nfix	DESeq2 (Negative Binomial GLM fitting and Wald statistics with Benjamini and Hochberg procedure)	WT vs STZ	0.0345	4	4	0.034523
Extended data fig. 7a and b	differential expression on pseudobulk counts from single cell RNAseq data	CD64+ DCs	Ccdc28b	DESeq2 (Negative Binomial GLM fitting and Wald statistics with Benjamini and Hochberg procedure)	WT vs STZ	0.035395	4	4	0.035395
Extended data fig. 7a and b	differential expression on pseudobulk counts from single cell RNAseq data	CD64+ DCs	Sumo2	DESeq2 (Negative Binomial GLM fitting and Wald statistics with Benjamini and Hochberg procedure)	WT vs STZ	0.0356447	4	4	0.0356447
Extended data fig. 7a and b	differential expression on pseudobulk counts from single cell RNAseq data	CD64+ DCs	2310036O22Rik	DESeq2 (Negative Binomial GLM fitting and Wald statistics with Benjamini and Hochberg procedure)	WT vs STZ	0.0363084	4	4	0.0363084
Extended data fig. 7a and b	differential expression on pseudobulk counts from single cell RNAseq data	CD64+ DCs	Xdh	DESeq2 (Negative Binomial GLM fitting and Wald statistics with Benjamini and Hochberg procedure)	WT vs STZ	0.0363084	4	4	0.0363084
Extended data fig. 7a and b	differential expression on pseudobulk counts from single cell RNAseq data	CD64+ DCs	Anp32a	DESeq2 (Negative Binomial GLM fitting and Wald statistics with Benjamini and Hochberg procedure)	WT vs STZ	0.0368775	4	4	0.0368775
Extended data fig. 7a and b	differential expression on pseudobulk counts from single cell RNAseq data	CD64+ DCs	Tmem203	DESeq2 (Negative Binomial GLM fitting and Wald statistics with Benjamini and Hochberg procedure)	WT vs STZ	0.0372	4	4	0.037169
Extended data fig. 7a and b	differential expression on pseudobulk counts from single cell RNAseq data	CD64+ DCs	Ppia	DESeq2 (Negative Binomial GLM fitting and Wald statistics with Benjamini and Hochberg procedure)	WT vs STZ	0.0376358	4	4	0.0376358
Extended data fig. 7a and b	differential expression on pseudobulk counts from single cell RNAseq data	CD64+ DCs	Ly6e	DESeq2 (Negative Binomial GLM fitting and Wald statistics with Benjamini and Hochberg procedure)	WT vs STZ	0.0376461	4	4	0.0376461
Extended data fig. 7a and b	differential expression on pseudobulk counts from single cell RNAseq data	CD64+ DCs	Hist1h1c	DESeq2 (Negative Binomial GLM fitting and Wald statistics with Benjamini and Hochberg procedure)	WT vs STZ	0.0376923	4	4	0.0376923
Extended data fig. 7a and b	differential expression on pseudobulk counts from single cell RNAseq data	CD64+ DCs	Sepp1	DESeq2 (Negative Binomial GLM fitting and Wald statistics with Benjamini and Hochberg procedure)	WT vs STZ	0.0376923	4	4	0.0376923
Extended data fig. 7a and b	differential expression on pseudobulk counts from single cell RNAseq data	CD64+ DCs	Bcl3	DESeq2 (Negative Binomial GLM fitting and Wald statistics with Benjamini and Hochberg procedure)	WT vs STZ	0.0377794	4	4	0.0377794
Extended data fig. 7a and b	differential expression on pseudobulk counts from single cell RNAseq data	CD64+ DCs	Tmpo	DESeq2 (Negative Binomial GLM fitting and Wald statistics with Benjamini and Hochberg procedure)	WT vs STZ	0.0377794	4	4	0.0377794
Extended data fig. 7a and b	differential expression on pseudobulk counts from single cell RNAseq data	CD64+ DCs	Trib1	DESeq2 (Negative Binomial GLM fitting and Wald statistics with Benjamini and Hochberg procedure)	WT vs STZ	0.0385	4	4	0.0384704
Extended data fig. 7a and b	differential expression on pseudobulk counts from single cell RNAseq data	CD64+ DCs	Ccl6	DESeq2 (Negative Binomial GLM fitting and Wald statistics with Benjamini and Hochberg procedure)	WT vs STZ	0.0388546	4	4	0.0388546
Extended data fig. 7a and b	differential expression on pseudobulk counts from single cell RNAseq data	CD64+ DCs	Tab2	DESeq2 (Negative Binomial GLM fitting and Wald statistics with Benjamini and Hochberg procedure)	WT vs STZ	0.0396021	4	4	0.0396021
Extended data fig. 7a and b	differential expression on pseudobulk counts from single cell RNAseq data	CD64+ DCs	Cd14	DESeq2 (Negative Binomial GLM fitting and Wald statistics with Benjamini and Hochberg procedure)	WT vs STZ	0.0396021	4	4	0.0396021
Extended data fig. 7a and b	differential expression on pseudobulk counts from single cell RNAseq data	CD64+ DCs	Rps28	DESeq2 (Negative Binomial GLM fitting and Wald statistics with Benjamini and Hochberg procedure)	WT vs STZ	0.040013	4	4	0.040013
Extended data fig. 7a and b	differential expression on pseudobulk counts from single cell RNAseq data	CD64+ DCs	Metrnl	DESeq2 (Negative Binomial GLM fitting and Wald statistics with Benjamini and Hochberg procedure)	WT vs STZ	0.0419557	4	4	0.0419557
Extended data fig. 7a and b	differential expression on pseudobulk counts from single cell RNAseq data	CD64+ DCs	Tbrg1	DESeq2 (Negative Binomial GLM fitting and Wald statistics with Benjamini and Hochberg procedure)	WT vs STZ	0.0428493	4	4	0.0428493
Extended data fig. 7a and b	differential expression on pseudobulk counts from single cell RNAseq data	CD64+ DCs	Dctpp1	DESeq2 (Negative Binomial GLM fitting and Wald statistics with Benjamini and Hochberg procedure)	WT vs STZ	0.043081	4	4	0.043081
Extended data fig. 7a and b	differential expression on pseudobulk counts from single cell RNAseq data	CD64+ DCs	Scd2	DESeq2 (Negative Binomial GLM fitting and Wald statistics with Benjamini and Hochberg procedure)	WT vs STZ	0.043081	4	4	0.043081
Extended data fig. 7a and b	differential expression on pseudobulk counts from single cell RNAseq data	CD64+ DCs	Sdf2l1	DESeq2 (Negative Binomial GLM fitting and Wald statistics with Benjamini and Hochberg procedure)	WT vs STZ	0.0446551	4	4	0.0446551
Extended data fig. 7a and b	differential expression on pseudobulk counts from single cell RNAseq data	CD64+ DCs	Cdc42	DESeq2 (Negative Binomial GLM fitting and Wald statistics with Benjamini and Hochberg procedure)	WT vs STZ	0.0452	4	4	0.0451601
Extended data fig. 7a and b	differential expression on pseudobulk counts from single cell RNAseq data	CD64+ DCs	Gna13	DESeq2 (Negative Binomial GLM fitting and Wald statistics with Benjamini and Hochberg procedure)	WT vs STZ	0.0452582	4	4	0.0452582
Extended data fig. 7a and b	differential expression on pseudobulk counts from single cell RNAseq data	CD64+ DCs	Sod1	DESeq2 (Negative Binomial GLM fitting and Wald statistics with Benjamini and Hochberg procedure)	WT vs STZ	0.0452582	4	4	0.0452582
Extended data fig. 7a and b	differential expression on pseudobulk counts from single cell RNAseq data	CD64+ DCs	Pltp	DESeq2 (Negative Binomial GLM fitting and Wald statistics with Benjamini and Hochberg procedure)	WT vs STZ	0.0455	4	4	0.0454876
Extended data fig. 7a and b	differential expression on pseudobulk counts from single cell RNAseq data	CD64+ DCs	Orai1	DESeq2 (Negative Binomial GLM fitting and Wald statistics with Benjamini and Hochberg procedure)	WT vs STZ	0.0455	4	4	0.0454876
Extended data fig. 7a and b	differential expression on pseudobulk counts from single cell RNAseq data	CD64+ DCs	Khk	DESeq2 (Negative Binomial GLM fitting and Wald statistics with Benjamini and Hochberg procedure)	WT vs STZ	0.0462	4	4	0.0461602
Extended data fig. 7a and b	differential expression on pseudobulk counts from single cell RNAseq data	CD64+ DCs	Dhx9	DESeq2 (Negative Binomial GLM fitting and Wald statistics with Benjamini and Hochberg procedure)	WT vs STZ	0.0469521	4	4	0.0469521
Extended data fig. 7a and b	differential expression on pseudobulk counts from single cell RNAseq data	CD64+ DCs	Mcl1	DESeq2 (Negative Binomial GLM fitting and Wald statistics with Benjamini and Hochberg procedure)	WT vs STZ	0.0469521	4	4	0.0469521
Extended data fig. 7a and b	differential expression on pseudobulk counts from single cell RNAseq data	CD64+ DCs	Elmo1	DESeq2 (Negative Binomial GLM fitting and Wald statistics with Benjamini and Hochberg procedure)	WT vs STZ	0.0473701	4	4	0.0473701
Extended data fig. 7a and b	differential expression on pseudobulk counts from single cell RNAseq data	CD64+ DCs	Nop16	DESeq2 (Negative Binomial GLM fitting and Wald statistics with Benjamini and Hochberg procedure)	WT vs STZ	0.0473701	4	4	0.0473701
Extended data fig. 7a and b	differential expression on pseudobulk counts from single cell RNAseq data	CD64+ DCs	Tagap	DESeq2 (Negative Binomial GLM fitting and Wald statistics with Benjamini and Hochberg procedure)	WT vs STZ	0.0499802	4	4	0.0499802
Extended data fig. 7c	differential expression on pseudobulk counts from single cell RNAseq data	cDC1	Ifitm6	DESeq2 (Negative Binomial GLM fitting and Wald statistics with Benjamini and Hochberg procedure)	WT vs STZ	2.95e-19	4	4	2.95e-19
Extended data fig. 7c	differential expression on pseudobulk counts from single cell RNAseq data	cDC1	S100a4	DESeq2 (Negative Binomial GLM fitting and Wald statistics with Benjamini and Hochberg procedure)	WT vs STZ	1.35e-18	4	4	1.35e-18
Extended data fig. 7c	differential expression on pseudobulk counts from single cell RNAseq data	cDC1	Cirbp	DESeq2 (Negative Binomial GLM fitting and Wald statistics with Benjamini and Hochberg procedure)	WT vs STZ	3.46e-16	4	4	3.46e-16
Extended data fig. 7c	differential expression on pseudobulk counts from single cell RNAseq data	cDC1	Mkrn1	DESeq2 (Negative Binomial GLM fitting and Wald statistics with Benjamini and Hochberg procedure)	WT vs STZ	6.85e-15	4	4	6.85e-15
Extended data fig. 7c	differential expression on pseudobulk counts from single cell RNAseq data	cDC1	Cd300a	DESeq2 (Negative Binomial GLM fitting and Wald statistics with Benjamini and Hochberg procedure)	WT vs STZ	5.67e-12	4	4	5.67e-12
Extended data fig. 7c	differential expression on pseudobulk counts from single cell RNAseq data	cDC1	Hsp90b1	DESeq2 (Negative Binomial GLM fitting and Wald statistics with Benjamini and Hochberg procedure)	WT vs STZ	8.84e-12	4	4	8.84e-12
Extended data fig. 7c	differential expression on pseudobulk counts from single cell RNAseq data	cDC1	S100a6	DESeq2 (Negative Binomial GLM fitting and Wald statistics with Benjamini and Hochberg procedure)	WT vs STZ	2.79e-11	4	4	2.79e-11
Extended data fig. 7c	differential expression on pseudobulk counts from single cell RNAseq data	cDC1	Serinc3	DESeq2 (Negative Binomial GLM fitting and Wald statistics with Benjamini and Hochberg procedure)	WT vs STZ	6.04e-11	4	4	6.04e-11
Extended data fig. 7c	differential expression on pseudobulk counts from single cell RNAseq data	cDC1	Lgals3	DESeq2 (Negative Binomial GLM fitting and Wald statistics with Benjamini and Hochberg procedure)	WT vs STZ	6.04e-11	4	4	6.04e-11
Extended data fig. 7c	differential expression on pseudobulk counts from single cell RNAseq data	cDC1	Pdcd4	DESeq2 (Negative Binomial GLM fitting and Wald statistics with Benjamini and Hochberg procedure)	WT vs STZ	1.23e-09	4	4	1.23e-09
Extended data fig. 7c	differential expression on pseudobulk counts from single cell RNAseq data	cDC1	Fgfr1	DESeq2 (Negative Binomial GLM fitting and Wald statistics with Benjamini and Hochberg procedure)	WT vs STZ	4.05e-08	4	4	4.05e-08
Extended data fig. 7c	differential expression on pseudobulk counts from single cell RNAseq data	cDC1	Ccl6	DESeq2 (Negative Binomial GLM fitting and Wald statistics with Benjamini and Hochberg procedure)	WT vs STZ	1.32e-07	4	4	1.32e-07
Extended data fig. 7c	differential expression on pseudobulk counts from single cell RNAseq data	cDC1	Sdf2l1	DESeq2 (Negative Binomial GLM fitting and Wald statistics with Benjamini and Hochberg procedure)	WT vs STZ	1.49e-07	4	4	1.49e-07
Extended data fig. 7c	differential expression on pseudobulk counts from single cell RNAseq data	cDC1	Hspa5	DESeq2 (Negative Binomial GLM fitting and Wald statistics with Benjamini and Hochberg procedure)	WT vs STZ	3.56e-07	4	4	3.56e-07
Extended data fig. 7c	differential expression on pseudobulk counts from single cell RNAseq data	cDC1	Dynll1	DESeq2 (Negative Binomial GLM fitting and Wald statistics with Benjamini and Hochberg procedure)	WT vs STZ	8.15e-07	4	4	8.15e-07
Extended data fig. 7c	differential expression on pseudobulk counts from single cell RNAseq data	cDC1	Fkbp5	DESeq2 (Negative Binomial GLM fitting and Wald statistics with Benjamini and Hochberg procedure)	WT vs STZ	9.11e-07	4	4	9.11e-07
Extended data fig. 7c	differential expression on pseudobulk counts from single cell RNAseq data	cDC1	Klf13	DESeq2 (Negative Binomial GLM fitting and Wald statistics with Benjamini and Hochberg procedure)	WT vs STZ	1.35e-06	4	4	1.35e-06
Extended data fig. 7c	differential expression on pseudobulk counts from single cell RNAseq data	cDC1	Gpr141	DESeq2 (Negative Binomial GLM fitting and Wald statistics with Benjamini and Hochberg procedure)	WT vs STZ	2.18e-06	4	4	2.18e-06
Extended data fig. 7c	differential expression on pseudobulk counts from single cell RNAseq data	cDC1	Ifi27l2a	DESeq2 (Negative Binomial GLM fitting and Wald statistics with Benjamini and Hochberg procedure)	WT vs STZ	3.44e-06	4	4	3.44e-06
Extended data fig. 7c	differential expression on pseudobulk counts from single cell RNAseq data	cDC1	Ccnd1	DESeq2 (Negative Binomial GLM fitting and Wald statistics with Benjamini and Hochberg procedure)	WT vs STZ	4.08e-06	4	4	4.08e-06
Extended data fig. 7c	differential expression on pseudobulk counts from single cell RNAseq data	cDC1	Ifi30	DESeq2 (Negative Binomial GLM fitting and Wald statistics with Benjamini and Hochberg procedure)	WT vs STZ	9.05e-06	4	4	9.05e-06
Extended data fig. 7c	differential expression on pseudobulk counts from single cell RNAseq data	cDC1	Dusp1	DESeq2 (Negative Binomial GLM fitting and Wald statistics with Benjamini and Hochberg procedure)	WT vs STZ	1.74e-05	4	4	1.74e-05
Extended data fig. 7c	differential expression on pseudobulk counts from single cell RNAseq data	cDC1	Cxcr4	DESeq2 (Negative Binomial GLM fitting and Wald statistics with Benjamini and Hochberg procedure)	WT vs STZ	2.61e-05	4	4	2.61e-05
Extended data fig. 7c	differential expression on pseudobulk counts from single cell RNAseq data	cDC1	Ifitm2	DESeq2 (Negative Binomial GLM fitting and Wald statistics with Benjamini and Hochberg procedure)	WT vs STZ	4.01e-05	4	4	4.01e-05
Extended data fig. 7c	differential expression on pseudobulk counts from single cell RNAseq data	cDC1	Manf	DESeq2 (Negative Binomial GLM fitting and Wald statistics with Benjamini and Hochberg procedure)	WT vs STZ	5.39e-05	4	4	5.39e-05
Extended data fig. 7c	differential expression on pseudobulk counts from single cell RNAseq data	cDC1	Ccl9	DESeq2 (Negative Binomial GLM fitting and Wald statistics with Benjamini and Hochberg procedure)	WT vs STZ	5.72e-05	4	4	5.72e-05
Extended data fig. 7c	differential expression on pseudobulk counts from single cell RNAseq data	cDC1	Gm2a	DESeq2 (Negative Binomial GLM fitting and Wald statistics with Benjamini and Hochberg procedure)	WT vs STZ	6.23e-05	4	4	6.23e-05
Extended data fig. 7c	differential expression on pseudobulk counts from single cell RNAseq data	cDC1	Klrk1	DESeq2 (Negative Binomial GLM fitting and Wald statistics with Benjamini and Hochberg procedure)	WT vs STZ	9.74e-05	4	4	9.74e-05
Extended data fig. 7c	differential expression on pseudobulk counts from single cell RNAseq data	cDC1	Pdia6	DESeq2 (Negative Binomial GLM fitting and Wald statistics with Benjamini and Hochberg procedure)	WT vs STZ	9.74e-05	4	4	9.74e-05
Extended data fig. 7c	differential expression on pseudobulk counts from single cell RNAseq data	cDC1	Calr	DESeq2 (Negative Binomial GLM fitting and Wald statistics with Benjamini and Hochberg procedure)	WT vs STZ	0.000102	4	4	0.000102298
Extended data fig. 7c	differential expression on pseudobulk counts from single cell RNAseq data	cDC1	Emp1	DESeq2 (Negative Binomial GLM fitting and Wald statistics with Benjamini and Hochberg procedure)	WT vs STZ	0.000112	4	4	0.000112104
Extended data fig. 7c	differential expression on pseudobulk counts from single cell RNAseq data	cDC1	Dock10	DESeq2 (Negative Binomial GLM fitting and Wald statistics with Benjamini and Hochberg procedure)	WT vs STZ	0.00011404	4	4	0.00011404
Extended data fig. 7c	differential expression on pseudobulk counts from single cell RNAseq data	cDC1	Tma7	DESeq2 (Negative Binomial GLM fitting and Wald statistics with Benjamini and Hochberg procedure)	WT vs STZ	0.000279621	4	4	0.000279621
Extended data fig. 7c	differential expression on pseudobulk counts from single cell RNAseq data	cDC1	Cytip	DESeq2 (Negative Binomial GLM fitting and Wald statistics with Benjamini and Hochberg procedure)	WT vs STZ	0.000402	4	4	0.000401663
Extended data fig. 7c	differential expression on pseudobulk counts from single cell RNAseq data	cDC1	Khk	DESeq2 (Negative Binomial GLM fitting and Wald statistics with Benjamini and Hochberg procedure)	WT vs STZ	0.000435	4	4	0.000434837
Extended data fig. 7c	differential expression on pseudobulk counts from single cell RNAseq data	cDC1	Adrb2	DESeq2 (Negative Binomial GLM fitting and Wald statistics with Benjamini and Hochberg procedure)	WT vs STZ	0.000582	4	4	0.000582415
Extended data fig. 7c	differential expression on pseudobulk counts from single cell RNAseq data	cDC1	Ifitm3	DESeq2 (Negative Binomial GLM fitting and Wald statistics with Benjamini and Hochberg procedure)	WT vs STZ	0.00063095	4	4	0.00063095
Extended data fig. 7c	differential expression on pseudobulk counts from single cell RNAseq data	cDC1	Cd207	DESeq2 (Negative Binomial GLM fitting and Wald statistics with Benjamini and Hochberg procedure)	WT vs STZ	0.000633655	4	4	0.000633655
Extended data fig. 7c	differential expression on pseudobulk counts from single cell RNAseq data	cDC1	Zfp36l2	DESeq2 (Negative Binomial GLM fitting and Wald statistics with Benjamini and Hochberg procedure)	WT vs STZ	0.000639876	4	4	0.000639876
Extended data fig. 7c	differential expression on pseudobulk counts from single cell RNAseq data	cDC1	Sell	DESeq2 (Negative Binomial GLM fitting and Wald statistics with Benjamini and Hochberg procedure)	WT vs STZ	0.000844034	4	4	0.000844034
Extended data fig. 7c	differential expression on pseudobulk counts from single cell RNAseq data	cDC1	Serf2	DESeq2 (Negative Binomial GLM fitting and Wald statistics with Benjamini and Hochberg procedure)	WT vs STZ	0.00097417	4	4	0.00097417
Extended data fig. 7c	differential expression on pseudobulk counts from single cell RNAseq data	cDC1	Fdps	DESeq2 (Negative Binomial GLM fitting and Wald statistics with Benjamini and Hochberg procedure)	WT vs STZ	0.00105	4	4	0.00104894
Extended data fig. 7c	differential expression on pseudobulk counts from single cell RNAseq data	cDC1	Gpr183	DESeq2 (Negative Binomial GLM fitting and Wald statistics with Benjamini and Hochberg procedure)	WT vs STZ	0.00122	4	4	0.00121925
Extended data fig. 7c	differential expression on pseudobulk counts from single cell RNAseq data	cDC1	Wee1	DESeq2 (Negative Binomial GLM fitting and Wald statistics with Benjamini and Hochberg procedure)	WT vs STZ	0.00165	4	4	0.00165493
Extended data fig. 7c	differential expression on pseudobulk counts from single cell RNAseq data	cDC1	Rbm3	DESeq2 (Negative Binomial GLM fitting and Wald statistics with Benjamini and Hochberg procedure)	WT vs STZ	0.00206816	4	4	0.00206816
Extended data fig. 7c	differential expression on pseudobulk counts from single cell RNAseq data	cDC1	Pik3ip1	DESeq2 (Negative Binomial GLM fitting and Wald statistics with Benjamini and Hochberg procedure)	WT vs STZ	0.00239448	4	4	0.00239448
Extended data fig. 7c	differential expression on pseudobulk counts from single cell RNAseq data	cDC1	Adam19	DESeq2 (Negative Binomial GLM fitting and Wald statistics with Benjamini and Hochberg procedure)	WT vs STZ	0.00291398	4	4	0.00291398
Extended data fig. 7c	differential expression on pseudobulk counts from single cell RNAseq data	cDC1	Ifngr1	DESeq2 (Negative Binomial GLM fitting and Wald statistics with Benjamini and Hochberg procedure)	WT vs STZ	0.00310009	4	4	0.00310009
Extended data fig. 7c	differential expression on pseudobulk counts from single cell RNAseq data	cDC1	Xcr1	DESeq2 (Negative Binomial GLM fitting and Wald statistics with Benjamini and Hochberg procedure)	WT vs STZ	0.00315628	4	4	0.00315628
Extended data fig. 7c	differential expression on pseudobulk counts from single cell RNAseq data	cDC1	Arrdc4	DESeq2 (Negative Binomial GLM fitting and Wald statistics with Benjamini and Hochberg procedure)	WT vs STZ	0.00333129	4	4	0.00333129
Extended data fig. 7c	differential expression on pseudobulk counts from single cell RNAseq data	cDC1	Ppp1r14a	DESeq2 (Negative Binomial GLM fitting and Wald statistics with Benjamini and Hochberg procedure)	WT vs STZ	0.00336768	4	4	0.00336768
Extended data fig. 7c	differential expression on pseudobulk counts from single cell RNAseq data	cDC1	H3f3b	DESeq2 (Negative Binomial GLM fitting and Wald statistics with Benjamini and Hochberg procedure)	WT vs STZ	0.00357274	4	4	0.00357274
Extended data fig. 7c	differential expression on pseudobulk counts from single cell RNAseq data	cDC1	Sla	DESeq2 (Negative Binomial GLM fitting and Wald statistics with Benjamini and Hochberg procedure)	WT vs STZ	0.00375	4	4	0.00375122
Extended data fig. 7c	differential expression on pseudobulk counts from single cell RNAseq data	cDC1	Crip1	DESeq2 (Negative Binomial GLM fitting and Wald statistics with Benjamini and Hochberg procedure)	WT vs STZ	0.00426226	4	4	0.00426226
Extended data fig. 7c	differential expression on pseudobulk counts from single cell RNAseq data	cDC1	Rpl22l1	DESeq2 (Negative Binomial GLM fitting and Wald statistics with Benjamini and Hochberg procedure)	WT vs STZ	0.0043297	4	4	0.0043297
Extended data fig. 7c	differential expression on pseudobulk counts from single cell RNAseq data	cDC1	Klf2	DESeq2 (Negative Binomial GLM fitting and Wald statistics with Benjamini and Hochberg procedure)	WT vs STZ	0.00445945	4	4	0.00445945
Extended data fig. 7c	differential expression on pseudobulk counts from single cell RNAseq data	cDC1	Ahnak	DESeq2 (Negative Binomial GLM fitting and Wald statistics with Benjamini and Hochberg procedure)	WT vs STZ	0.00448538	4	4	0.00448538
Extended data fig. 7c	differential expression on pseudobulk counts from single cell RNAseq data	cDC1	Cxx1b	DESeq2 (Negative Binomial GLM fitting and Wald statistics with Benjamini and Hochberg procedure)	WT vs STZ	0.0047807	4	4	0.0047807
Extended data fig. 7c	differential expression on pseudobulk counts from single cell RNAseq data	cDC1	Pcbp1	DESeq2 (Negative Binomial GLM fitting and Wald statistics with Benjamini and Hochberg procedure)	WT vs STZ	0.0047807	4	4	0.0047807
Extended data fig. 7c	differential expression on pseudobulk counts from single cell RNAseq data	cDC1	S100a11	DESeq2 (Negative Binomial GLM fitting and Wald statistics with Benjamini and Hochberg procedure)	WT vs STZ	0.00503066	4	4	0.00503066
Extended data fig. 7c	differential expression on pseudobulk counts from single cell RNAseq data	cDC1	Ncf4	DESeq2 (Negative Binomial GLM fitting and Wald statistics with Benjamini and Hochberg procedure)	WT vs STZ	0.00504152	4	4	0.00504152
Extended data fig. 7c	differential expression on pseudobulk counts from single cell RNAseq data	cDC1	Rsrp1	DESeq2 (Negative Binomial GLM fitting and Wald statistics with Benjamini and Hochberg procedure)	WT vs STZ	0.00515875	4	4	0.00515875
Extended data fig. 7c	differential expression on pseudobulk counts from single cell RNAseq data	cDC1	Foxn2	DESeq2 (Negative Binomial GLM fitting and Wald statistics with Benjamini and Hochberg procedure)	WT vs STZ	0.00571172	4	4	0.00571172
Extended data fig. 7c	differential expression on pseudobulk counts from single cell RNAseq data	cDC1	Pik3r1	DESeq2 (Negative Binomial GLM fitting and Wald statistics with Benjamini and Hochberg procedure)	WT vs STZ	0.00613726	4	4	0.00613726
Extended data fig. 7c	differential expression on pseudobulk counts from single cell RNAseq data	cDC1	Wfdc17	DESeq2 (Negative Binomial GLM fitting and Wald statistics with Benjamini and Hochberg procedure)	WT vs STZ	0.00620508	4	4	0.00620508
Extended data fig. 7c	differential expression on pseudobulk counts from single cell RNAseq data	cDC1	H2afy	DESeq2 (Negative Binomial GLM fitting and Wald statistics with Benjamini and Hochberg procedure)	WT vs STZ	0.00624402	4	4	0.00624402
Extended data fig. 7c	differential expression on pseudobulk counts from single cell RNAseq data	cDC1	Cdc42	DESeq2 (Negative Binomial GLM fitting and Wald statistics with Benjamini and Hochberg procedure)	WT vs STZ	0.00696651	4	4	0.00696651
Extended data fig. 7c	differential expression on pseudobulk counts from single cell RNAseq data	cDC1	Ccnd2	DESeq2 (Negative Binomial GLM fitting and Wald statistics with Benjamini and Hochberg procedure)	WT vs STZ	0.00705	4	4	0.00704933
Extended data fig. 7c	differential expression on pseudobulk counts from single cell RNAseq data	cDC1	Hspa8	DESeq2 (Negative Binomial GLM fitting and Wald statistics with Benjamini and Hochberg procedure)	WT vs STZ	0.00719123	4	4	0.00719123
Extended data fig. 7c	differential expression on pseudobulk counts from single cell RNAseq data	cDC1	Gpx1	DESeq2 (Negative Binomial GLM fitting and Wald statistics with Benjamini and Hochberg procedure)	WT vs STZ	0.00728246	4	4	0.00728246
Extended data fig. 7c	differential expression on pseudobulk counts from single cell RNAseq data	cDC1	H2-Q7	DESeq2 (Negative Binomial GLM fitting and Wald statistics with Benjamini and Hochberg procedure)	WT vs STZ	0.00810486	4	4	0.00810486
Extended data fig. 7c	differential expression on pseudobulk counts from single cell RNAseq data	cDC1	Cxx1a	DESeq2 (Negative Binomial GLM fitting and Wald statistics with Benjamini and Hochberg procedure)	WT vs STZ	0.00832553	4	4	0.00832553
Extended data fig. 7c	differential expression on pseudobulk counts from single cell RNAseq data	cDC1	Pfkp	DESeq2 (Negative Binomial GLM fitting and Wald statistics with Benjamini and Hochberg procedure)	WT vs STZ	0.0084097	4	4	0.0084097
Extended data fig. 7c	differential expression on pseudobulk counts from single cell RNAseq data	cDC1	Pdia3	DESeq2 (Negative Binomial GLM fitting and Wald statistics with Benjamini and Hochberg procedure)	WT vs STZ	0.00901048	4	4	0.00901048
Extended data fig. 7c	differential expression on pseudobulk counts from single cell RNAseq data	cDC1	Ddit4	DESeq2 (Negative Binomial GLM fitting and Wald statistics with Benjamini and Hochberg procedure)	WT vs STZ	0.00942727	4	4	0.00942727
Extended data fig. 7c	differential expression on pseudobulk counts from single cell RNAseq data	cDC1	Cd9	DESeq2 (Negative Binomial GLM fitting and Wald statistics with Benjamini and Hochberg procedure)	WT vs STZ	0.00945562	4	4	0.00945562
Extended data fig. 7c	differential expression on pseudobulk counts from single cell RNAseq data	cDC1	Gpcpd1	DESeq2 (Negative Binomial GLM fitting and Wald statistics with Benjamini and Hochberg procedure)	WT vs STZ	0.0107385	4	4	0.0107385
Extended data fig. 7c	differential expression on pseudobulk counts from single cell RNAseq data	cDC1	Irf8	DESeq2 (Negative Binomial GLM fitting and Wald statistics with Benjamini and Hochberg procedure)	WT vs STZ	0.0107573	4	4	0.0107573
Extended data fig. 7c	differential expression on pseudobulk counts from single cell RNAseq data	cDC1	Ssh2	DESeq2 (Negative Binomial GLM fitting and Wald statistics with Benjamini and Hochberg procedure)	WT vs STZ	0.0108406	4	4	0.0108406
Extended data fig. 7c	differential expression on pseudobulk counts from single cell RNAseq data	cDC1	Cdk6	DESeq2 (Negative Binomial GLM fitting and Wald statistics with Benjamini and Hochberg procedure)	WT vs STZ	0.0110414	4	4	0.0110414
Extended data fig. 7c	differential expression on pseudobulk counts from single cell RNAseq data	cDC1	Nfkbia	DESeq2 (Negative Binomial GLM fitting and Wald statistics with Benjamini and Hochberg procedure)	WT vs STZ	0.0120929	4	4	0.0120929
Extended data fig. 7c	differential expression on pseudobulk counts from single cell RNAseq data	cDC1	Cox7c	DESeq2 (Negative Binomial GLM fitting and Wald statistics with Benjamini and Hochberg procedure)	WT vs STZ	0.0128776	4	4	0.0128776
Extended data fig. 7c	differential expression on pseudobulk counts from single cell RNAseq data	cDC1	Ffar4	DESeq2 (Negative Binomial GLM fitting and Wald statistics with Benjamini and Hochberg procedure)	WT vs STZ	0.0128776	4	4	0.0128776
Extended data fig. 7c	differential expression on pseudobulk counts from single cell RNAseq data	cDC1	Rbpj	DESeq2 (Negative Binomial GLM fitting and Wald statistics with Benjamini and Hochberg procedure)	WT vs STZ	0.0131137	4	4	0.0131137
Extended data fig. 7c	differential expression on pseudobulk counts from single cell RNAseq data	cDC1	Hspe1	DESeq2 (Negative Binomial GLM fitting and Wald statistics with Benjamini and Hochberg procedure)	WT vs STZ	0.0147577	4	4	0.0147577
Extended data fig. 7c	differential expression on pseudobulk counts from single cell RNAseq data	cDC1	Creld2	DESeq2 (Negative Binomial GLM fitting and Wald statistics with Benjamini and Hochberg procedure)	WT vs STZ	0.0148117	4	4	0.0148117
Extended data fig. 7c	differential expression on pseudobulk counts from single cell RNAseq data	cDC1	Luc7l3	DESeq2 (Negative Binomial GLM fitting and Wald statistics with Benjamini and Hochberg procedure)	WT vs STZ	0.0152	4	4	0.0151767
Extended data fig. 7c	differential expression on pseudobulk counts from single cell RNAseq data	cDC1	Vim	DESeq2 (Negative Binomial GLM fitting and Wald statistics with Benjamini and Hochberg procedure)	WT vs STZ	0.0173285	4	4	0.0173285
Extended data fig. 7c	differential expression on pseudobulk counts from single cell RNAseq data	cDC1	Ass1	DESeq2 (Negative Binomial GLM fitting and Wald statistics with Benjamini and Hochberg procedure)	WT vs STZ	0.018433	4	4	0.018433
Extended data fig. 7c	differential expression on pseudobulk counts from single cell RNAseq data	cDC1	P2ry14	DESeq2 (Negative Binomial GLM fitting and Wald statistics with Benjamini and Hochberg procedure)	WT vs STZ	0.0232738	4	4	0.0232738
Extended data fig. 7c	differential expression on pseudobulk counts from single cell RNAseq data	cDC1	Irf1	DESeq2 (Negative Binomial GLM fitting and Wald statistics with Benjamini and Hochberg procedure)	WT vs STZ	0.0238013	4	4	0.0238013
Extended data fig. 7c	differential expression on pseudobulk counts from single cell RNAseq data	cDC1	Nipa2	DESeq2 (Negative Binomial GLM fitting and Wald statistics with Benjamini and Hochberg procedure)	WT vs STZ	0.0242	4	4	0.0242478
Extended data fig. 7c	differential expression on pseudobulk counts from single cell RNAseq data	cDC1	Ckb	DESeq2 (Negative Binomial GLM fitting and Wald statistics with Benjamini and Hochberg procedure)	WT vs STZ	0.0242	4	4	0.0242478
Extended data fig. 7c	differential expression on pseudobulk counts from single cell RNAseq data	cDC1	Hspd1	DESeq2 (Negative Binomial GLM fitting and Wald statistics with Benjamini and Hochberg procedure)	WT vs STZ	0.0244015	4	4	0.0244015
Extended data fig. 7c	differential expression on pseudobulk counts from single cell RNAseq data	cDC1	Foxp1	DESeq2 (Negative Binomial GLM fitting and Wald statistics with Benjamini and Hochberg procedure)	WT vs STZ	0.0244015	4	4	0.0244015
Extended data fig. 7c	differential expression on pseudobulk counts from single cell RNAseq data	cDC1	2310040G24Rik	DESeq2 (Negative Binomial GLM fitting and Wald statistics with Benjamini and Hochberg procedure)	WT vs STZ	0.0250384	4	4	0.0250384
Extended data fig. 7c	differential expression on pseudobulk counts from single cell RNAseq data	cDC1	Mndal	DESeq2 (Negative Binomial GLM fitting and Wald statistics with Benjamini and Hochberg procedure)	WT vs STZ	0.0256598	4	4	0.0256598
Extended data fig. 7c	differential expression on pseudobulk counts from single cell RNAseq data	cDC1	Zyx	DESeq2 (Negative Binomial GLM fitting and Wald statistics with Benjamini and Hochberg procedure)	WT vs STZ	0.0256598	4	4	0.0256598
Extended data fig. 7c	differential expression on pseudobulk counts from single cell RNAseq data	cDC1	Cebpa	DESeq2 (Negative Binomial GLM fitting and Wald statistics with Benjamini and Hochberg procedure)	WT vs STZ	0.0261173	4	4	0.0261173
Extended data fig. 7c	differential expression on pseudobulk counts from single cell RNAseq data	cDC1	Neat1	DESeq2 (Negative Binomial GLM fitting and Wald statistics with Benjamini and Hochberg procedure)	WT vs STZ	0.0266601	4	4	0.0266601
Extended data fig. 7c	differential expression on pseudobulk counts from single cell RNAseq data	cDC1	Tgfbi	DESeq2 (Negative Binomial GLM fitting and Wald statistics with Benjamini and Hochberg procedure)	WT vs STZ	0.0301335	4	4	0.0301335
Extended data fig. 7c	differential expression on pseudobulk counts from single cell RNAseq data	cDC1	Flot1	DESeq2 (Negative Binomial GLM fitting and Wald statistics with Benjamini and Hochberg procedure)	WT vs STZ	0.0304003	4	4	0.0304003
Extended data fig. 7c	differential expression on pseudobulk counts from single cell RNAseq data	cDC1	Tep1	DESeq2 (Negative Binomial GLM fitting and Wald statistics with Benjamini and Hochberg procedure)	WT vs STZ	0.0305	4	4	0.0304552
Extended data fig. 7c	differential expression on pseudobulk counts from single cell RNAseq data	cDC1	Plac8	DESeq2 (Negative Binomial GLM fitting and Wald statistics with Benjamini and Hochberg procedure)	WT vs STZ	0.0319513	4	4	0.0319513
Extended data fig. 7c	differential expression on pseudobulk counts from single cell RNAseq data	cDC1	Tnfaip8	DESeq2 (Negative Binomial GLM fitting and Wald statistics with Benjamini and Hochberg procedure)	WT vs STZ	0.0321055	4	4	0.0321055
Extended data fig. 7c	differential expression on pseudobulk counts from single cell RNAseq data	cDC1	Rbm47	DESeq2 (Negative Binomial GLM fitting and Wald statistics with Benjamini and Hochberg procedure)	WT vs STZ	0.0375823	4	4	0.0375823
Extended data fig. 7c	differential expression on pseudobulk counts from single cell RNAseq data	cDC1	Pmaip1	DESeq2 (Negative Binomial GLM fitting and Wald statistics with Benjamini and Hochberg procedure)	WT vs STZ	0.0393346	4	4	0.0393346
Extended data fig. 7c	differential expression on pseudobulk counts from single cell RNAseq data	cDC1	Ppp1r15a	DESeq2 (Negative Binomial GLM fitting and Wald statistics with Benjamini and Hochberg procedure)	WT vs STZ	0.0410387	4	4	0.0410387
Extended data fig. 7c	differential expression on pseudobulk counts from single cell RNAseq data	cDC1	Rnf130	DESeq2 (Negative Binomial GLM fitting and Wald statistics with Benjamini and Hochberg procedure)	WT vs STZ	0.0410387	4	4	0.0410387
Extended data fig. 7c	differential expression on pseudobulk counts from single cell RNAseq data	cDC1	BC035044	DESeq2 (Negative Binomial GLM fitting and Wald statistics with Benjamini and Hochberg procedure)	WT vs STZ	0.0439702	4	4	0.0439702
Extended data fig. 7c	differential expression on pseudobulk counts from single cell RNAseq data	cDC1	Myl6	DESeq2 (Negative Binomial GLM fitting and Wald statistics with Benjamini and Hochberg procedure)	WT vs STZ	0.045303	4	4	0.045303
Extended data fig. 7c	differential expression on pseudobulk counts from single cell RNAseq data	cDC1	Snx21	DESeq2 (Negative Binomial GLM fitting and Wald statistics with Benjamini and Hochberg procedure)	WT vs STZ	0.0455	4	4	0.0455463
Extended data fig. 7c	differential expression on pseudobulk counts from single cell RNAseq data	cDC1	Tifab	DESeq2 (Negative Binomial GLM fitting and Wald statistics with Benjamini and Hochberg procedure)	WT vs STZ	0.0467449	4	4	0.0467449
Extended data fig. 7c	differential expression on pseudobulk counts from single cell RNAseq data	cDC1	Sept6	DESeq2 (Negative Binomial GLM fitting and Wald statistics with Benjamini and Hochberg procedure)	WT vs STZ	0.0495735	4	4	0.0495735
Extended data fig. 7c	differential expression on pseudobulk counts from single cell RNAseq data	cDC1	Hmgn2	DESeq2 (Negative Binomial GLM fitting and Wald statistics with Benjamini and Hochberg procedure)	WT vs STZ	0.0495735	4	4	0.0495735
Extended data fig. 7d	differential expression on pseudobulk counts from single cell RNAseq data	Mgl2+ cDC2 information is missing	Ccl17	DESeq2 (Negative Binomial GLM fitting and Wald statistics with Benjamini and Hochberg procedure)	WT vs STZ	0.00195279	4	4	0.00195279
Extended data fig. 7e	differential expression on pseudobulk counts from single cell RNAseq data	pDC	H2-Ab1	DESeq2 (Negative Binomial GLM fitting and Wald statistics with Benjamini and Hochberg procedure)	WT vs STZ	0.000573786	4	4	0.000573786
Extended data fig. 7e	differential expression on pseudobulk counts from single cell RNAseq data	pDC	H2-Q7	DESeq2 (Negative Binomial GLM fitting and Wald statistics with Benjamini and Hochberg procedure)	WT vs STZ	0.000604083	4	4	0.000604083
Extended data fig. 7e	differential expression on pseudobulk counts from single cell RNAseq data	pDC	Cd74	DESeq2 (Negative Binomial GLM fitting and Wald statistics with Benjamini and Hochberg procedure)	WT vs STZ	0.00172	4	4	0.00171559
Extended data fig. 7e	differential expression on pseudobulk counts from single cell RNAseq data	pDC	Lsp1	DESeq2 (Negative Binomial GLM fitting and Wald statistics with Benjamini and Hochberg procedure)	WT vs STZ	0.00309277	4	4	0.00309277
Extended data fig. 7e	differential expression on pseudobulk counts from single cell RNAseq data	pDC	Cirbp	DESeq2 (Negative Binomial GLM fitting and Wald statistics with Benjamini and Hochberg procedure)	WT vs STZ	0.00331118	4	4	0.00331118
Extended data fig. 7e	differential expression on pseudobulk counts from single cell RNAseq data	pDC	Rnf187	DESeq2 (Negative Binomial GLM fitting and Wald statistics with Benjamini and Hochberg procedure)	WT vs STZ	0.00405887	4	4	0.00405887
Extended data fig. 7e	differential expression on pseudobulk counts from single cell RNAseq data	pDC	Cd8b1	DESeq2 (Negative Binomial GLM fitting and Wald statistics with Benjamini and Hochberg procedure)	WT vs STZ	0.00655	4	4	0.00655431
Extended data fig. 7e	differential expression on pseudobulk counts from single cell RNAseq data	pDC	H2-K1	DESeq2 (Negative Binomial GLM fitting and Wald statistics with Benjamini and Hochberg procedure)	WT vs STZ	0.00720547	4	4	0.00720547
Extended data fig. 7e	differential expression on pseudobulk counts from single cell RNAseq data	pDC	H2-D1	DESeq2 (Negative Binomial GLM fitting and Wald statistics with Benjamini and Hochberg procedure)	WT vs STZ	0.0131076	4	4	0.0131076
Extended data fig. 7e	differential expression on pseudobulk counts from single cell RNAseq data	pDC	H2-Aa	DESeq2 (Negative Binomial GLM fitting and Wald statistics with Benjamini and Hochberg procedure)	WT vs STZ	0.0134122	4	4	0.0134122
Extended data fig. 7e	differential expression on pseudobulk counts from single cell RNAseq data	pDC	Pabpc1	DESeq2 (Negative Binomial GLM fitting and Wald statistics with Benjamini and Hochberg procedure)	WT vs STZ	0.0415784	4	4	0.0415784
Extended data fig. 7e	differential expression on pseudobulk counts from single cell RNAseq data	pDC	Dynll1	DESeq2 (Negative Binomial GLM fitting and Wald statistics with Benjamini and Hochberg procedure)	WT vs STZ	0.0437251	4	4	0.0437251
Extended data fig. 7e	differential expression on pseudobulk counts from single cell RNAseq data	pDC	Hsp90b1	DESeq2 (Negative Binomial GLM fitting and Wald statistics with Benjamini and Hochberg procedure)	WT vs STZ	0.0437251	4	4	0.0437251
Extended data fig. 7e	differential expression on pseudobulk counts from single cell RNAseq data	pDC	H2-Eb1	DESeq2 (Negative Binomial GLM fitting and Wald statistics with Benjamini and Hochberg procedure)	WT vs STZ	0.0437251	4	4	0.0437251
Extended data fig. 7f	KEGG	Antigen processing and presentation	pDC	gost (gProfiler2 R package) with standard settings on ordered list of DE genes that are higher in STZ (DEgenes identified with DESeq2 on pseudobulk counts, adj pval <0.05) ; P values shown are corrected for multiple hypothesis testing using the g:SCS algorithm	WT vs STZ	1.67e-10	4	4	1.67e-10
Extended data fig. 7f	KEGG	Allograft rejection	pDC	gost (gProfiler2 R package) with standard settings on ordered list of DE genes that are higher in STZ (DEgenes identified with DESeq2 on pseudobulk counts, adj pval <0.05) ; P values shown are corrected for multiple hypothesis testing using the g:SCS algorithm	WT vs STZ	3.19e-07	4	4	3.19e-07
Extended data fig. 7f	KEGG	Graft-versus-host disease	pDC	gost (gProfiler2 R package) with standard settings on ordered list of DE genes that are higher in STZ (DEgenes identified with DESeq2 on pseudobulk counts, adj pval <0.05) ; P values shown are corrected for multiple hypothesis testing using the g:SCS algorithm	WT vs STZ	3.51e-07	4	4	3.51e-07
Extended data fig. 7f	KEGG	Type I diabetes mellitus	pDC	gost (gProfiler2 R package) with standard settings on ordered list of DE genes that are higher in STZ (DEgenes identified with DESeq2 on pseudobulk counts, adj pval <0.05) ; P values shown are corrected for multiple hypothesis testing using the g:SCS algorithm	WT vs STZ	6.04e-07	4	4	6.04e-07
Extended data fig. 7f	KEGG	Autoimmune thyroid disease	pDC	gost (gProfiler2 R package) with standard settings on ordered list of DE genes that are higher in STZ (DEgenes identified with DESeq2 on pseudobulk counts, adj pval <0.05) ; P values shown are corrected for multiple hypothesis testing using the g:SCS algorithm	WT vs STZ	1.33e-06	4	4	1.33e-06
Extended data fig. 7f	KEGG	Cell adhesion molecules	pDC	gost (gProfiler2 R package) with standard settings on ordered list of DE genes that are higher in STZ (DEgenes identified with DESeq2 on pseudobulk counts, adj pval <0.05) ; P values shown are corrected for multiple hypothesis testing using the g:SCS algorithm	WT vs STZ	1.81e-06	4	4	1.81e-06
Extended data fig. 7f	KEGG	Viral myocarditis	pDC	gost (gProfiler2 R package) with standard settings on ordered list of DE genes that are higher in STZ (DEgenes identified with DESeq2 on pseudobulk counts, adj pval <0.05) ; P values shown are corrected for multiple hypothesis testing using the g:SCS algorithm	WT vs STZ	2.16e-06	4	4	2.16e-06
Extended data fig. 7f	KEGG	Phagosome	pDC	gost (gProfiler2 R package) with standard settings on ordered list of DE genes that are higher in STZ (DEgenes identified with DESeq2 on pseudobulk counts, adj pval <0.05) ; P values shown are corrected for multiple hypothesis testing using the g:SCS algorithm	WT vs STZ	0.000102	4	4	0.000101597
Extended data fig. 7f	KEGG	Tuberculosis	pDC	gost (gProfiler2 R package) with standard settings on ordered list of DE genes that are higher in STZ (DEgenes identified with DESeq2 on pseudobulk counts, adj pval <0.05) ; P values shown are corrected for multiple hypothesis testing using the g:SCS algorithm	WT vs STZ	0.000132	4	4	0.000131888
Extended data fig. 7f	KEGG	Asthma	pDC	gost (gProfiler2 R package) with standard settings on ordered list of DE genes that are higher in STZ (DEgenes identified with DESeq2 on pseudobulk counts, adj pval <0.05) ; P values shown are corrected for multiple hypothesis testing using the g:SCS algorithm	WT vs STZ	0.000233571	4	4	0.000233571
Extended data fig. 7f	KEGG	Hematopoietic cell lineage	pDC	gost (gProfiler2 R package) with standard settings on ordered list of DE genes that are higher in STZ (DEgenes identified with DESeq2 on pseudobulk counts, adj pval <0.05) ; P values shown are corrected for multiple hypothesis testing using the g:SCS algorithm	WT vs STZ	0.000282	4	4	0.000281966
Extended data fig. 7f	KEGG	Epstein-Barr virus infection	pDC	gost (gProfiler2 R package) with standard settings on ordered list of DE genes that are higher in STZ (DEgenes identified with DESeq2 on pseudobulk counts, adj pval <0.05) ; P values shown are corrected for multiple hypothesis testing using the g:SCS algorithm	WT vs STZ	0.000338842	4	4	0.000338842
Extended data fig. 7f	KEGG	Human T-cell leukemia virus 1 infection	pDC	gost (gProfiler2 R package) with standard settings on ordered list of DE genes that are higher in STZ (DEgenes identified with DESeq2 on pseudobulk counts, adj pval <0.05) ; P values shown are corrected for multiple hypothesis testing using the g:SCS algorithm	WT vs STZ	0.000549206	4	4	0.000549206
Extended data fig. 7f	KEGG	Herpes simplex virus 1 infection	pDC	gost (gProfiler2 R package) with standard settings on ordered list of DE genes that are higher in STZ (DEgenes identified with DESeq2 on pseudobulk counts, adj pval <0.05) ; P values shown are corrected for multiple hypothesis testing using the g:SCS algorithm	WT vs STZ	0.000629235	4	4	0.000629235
Extended data fig. 7f	KEGG	Intestinal immune network for IgA production	pDC	gost (gProfiler2 R package) with standard settings on ordered list of DE genes that are higher in STZ (DEgenes identified with DESeq2 on pseudobulk counts, adj pval <0.05) ; P values shown are corrected for multiple hypothesis testing using the g:SCS algorithm	WT vs STZ	0.00130614	4	4	0.00130614
Extended data fig. 7f	KEGG	Inflammatory bowel disease	pDC	gost (gProfiler2 R package) with standard settings on ordered list of DE genes that are higher in STZ (DEgenes identified with DESeq2 on pseudobulk counts, adj pval <0.05) ; P values shown are corrected for multiple hypothesis testing using the g:SCS algorithm	WT vs STZ	0.00383852	4	4	0.00383852
Extended data fig. 7f	KEGG	Leishmaniasis	pDC	gost (gProfiler2 R package) with standard settings on ordered list of DE genes that are higher in STZ (DEgenes identified with DESeq2 on pseudobulk counts, adj pval <0.05) ; P values shown are corrected for multiple hypothesis testing using the g:SCS algorithm	WT vs STZ	0.00558623	4	4	0.00558623
Extended data fig. 7f	KEGG	Rheumatoid arthritis	pDC	gost (gProfiler2 R package) with standard settings on ordered list of DE genes that are higher in STZ (DEgenes identified with DESeq2 on pseudobulk counts, adj pval <0.05) ; P values shown are corrected for multiple hypothesis testing using the g:SCS algorithm	WT vs STZ	0.0108628	4	4	0.0108628
Extended data fig. 7f	KEGG	Th1 and Th2 cell differentiation	pDC	gost (gProfiler2 R package) with standard settings on ordered list of DE genes that are higher in STZ (DEgenes identified with DESeq2 on pseudobulk counts, adj pval <0.05) ; P values shown are corrected for multiple hypothesis testing using the g:SCS algorithm	WT vs STZ	0.0112	4	4	0.0112465
Extended data fig. 7f	KEGG	Th17 cell differentiation	pDC	gost (gProfiler2 R package) with standard settings on ordered list of DE genes that are higher in STZ (DEgenes identified with DESeq2 on pseudobulk counts, adj pval <0.05) ; P values shown are corrected for multiple hypothesis testing using the g:SCS algorithm	WT vs STZ	0.0180981	4	4	0.0180981
Extended data fig. 7g	KEGG	Terpenoid backbone biosynthesis	CD64+ cDC2	gost (gProfiler2 R package) with standard settings on ordered list of DE genes that are higher in STZ (DEgenes identified with DESeq2 on pseudobulk counts, adj pval <0.05) ; P values shown are corrected for multiple hypothesis testing using the g:SCS algorithm	WT vs STZ	0.00028565	4	4	0.00028565
Extended data fig. 7g	KEGG	Steroid biosynthesis	CD64+ cDC2	gost (gProfiler2 R package) with standard settings on ordered list of DE genes that are higher in STZ (DEgenes identified with DESeq2 on pseudobulk counts, adj pval <0.05) ; P values shown are corrected for multiple hypothesis testing using the g:SCS algorithm	WT vs STZ	0.00368144	4	4	0.00368144
Extended data fig. 8b	cDC2 PR8 OVA+ cells			Unpaired t test	WT vs Akita	0.066398	9	6	ns
Extended data fig. 8c	cDC1 PR8 OVA LN number			Unpaired t test	WT vs Akita	0.004252	9	6	**
Extended data fig. 8c	cDC2 PR8 OVA LN number			Unpaired t test	WT vs Akita	0.039441	9	6	*
Extended data fig. 8d	cDC1 PR8 OVA Lung OVA+			Unpaired t test	WT vs Akita	<0.0001	10	7	****
Extended data fig. 8d	cDC2 PR8 OVA Lung OVA+			Mann Whitney	WT vs Akita	0.0001	10	7	***
Extended data fig. 8d	CD64+ DC PR8 OVA Lung OVA+			Unpaired t test	WT vs Akita	<0.0001	10	7	****
Extended data fig. 8e	cDC2 PR8 OVA LN CD40			Unpaired t test	WT vs Akita	0.000682	9	6	***
Extended data fig. 8f	cDC2 PR8 OVA LN CD80			Unpaired t test	WT vs Akita	0.00718	9	6	**
Extended data fig. 8g	cDC2 PR8 OVA LN CD86			Unpaired t test	WT vs Akita	0.053876	9	6	ns
Extended data fig. 8h	cDC1 PR8 OVA Lung CD40 MFI			Mann Whitney	WT vs Akita	1.7e-05	10	7	****
Extended data fig. 8h	cDC2 PR8 OVA Lung CD40 MFI			Mann Whitney	WT vs Akita	<0.000001	10	7	****
Extended data fig. 8h	CD64+DCs PR8 OVA Lung CD40 MFI			Mann Whitney	WT vs Akita	6e-06	10	7	****
Extended data fig. 8i	cDC1 PR8 OVA Lung CD80 MFI			Unpaired t test	WT vs Akita	0.070239	10	7	ns
Extended data fig. 8i	cDC2 PR8 OVA Lung CD80 MFI			Unpaired t test	WT vs Akita	0.087824	10	7	ns
Extended data fig. 8i	CD64+DCs PR8 OVA Lung CD80 MFI			Unpaired t test	WT vs Akita	0.043089	10	7	*
Extended data fig. 8j	cDC1 PR8 OVA Lung CD86 MFI			Unpaired t test	WT vs Akita	0.003085	10	7	**
Extended data fig. 8j	cDC2 PR8 OVA Lung CD86 MFI			Unpaired t test	WT vs Akita	0.004628	10	7	**
Extended data fig. 8j	CD64+DCs PR8 OVA Lung CD86 MFI			Unpaired t test	WT vs Akita	0.006787	10	7	**
Extended data fig. 8k	Lung DCs in vitro high glucose viability			Unpaired t test	High glucose vs normal glucose	0.316367	4	4	ns
Extended data fig. 8l	cDC2 high glucose CD40			Unpaired t test	Normal glu vs high glu	0.000944	4	4	***
Extended data fig. 8m	cDC2 high glucose CD80			Unpaired t test	Normal glu vs high glu	0.005198	4	4	**
Extended data fig. 8n	cDC2 high glucose CD86			Unpaired t test	Normal glu vs high glu	0.007283	4	4	**
Extended data fig. 8o	Lung DCs in vitro 5mM and 25mM cDC1 CD40 MFI			Unpaired t test	5mM vs 25mM glucose	<0.0001	10	10	****
Extended data fig. 8p	Lung DCs in vitro 5mM and 25mM cDC1 CD80 MFI			Mann Whitney	5mM vs 25mM glucose	0.0089	10	10	**
Extended data fig. 8q	Lung DCs in vitro 5mM and 25mM cDC1 CD86 MFI			Unpaired t test	5mM vs 25mM glucose	0.0027	10	10	**
Extended data fig. 8r	Lung DCs in vitro 5mM and 25mM cDC2 CD40 MFI			Unpaired t test	5mM vs 25mM glucose	<0.0001	10	10	****
Extended data fig. 8s	Lung DCs in vitro 5mM and 25mM cDC2 CD80 MFI			Unpaired t test	5mM vs 25mM glucose	0.2326	10	10	ns
Extended data fig. 8t	Lung DCs in vitro 5mM and 25mM cDC2 CD86 MFI			Unpaired t test	5mM vs 25mM glucose	0.0098	10	10	**
Extended data fig. 8u	cDC1 HDM OVA LN count			Unpaired t test	WT vs Akita	0.038872	8	7	*
Extended data fig. 8u	cDC2 HDM OVA LN count			Unpaired t test	WT vs Akita	0.004647	8	7	**
Extended data fig. 8v	cDC1 HDM OVA LN CD40 MFI			Unpaired t test	WT vs Akita	0.002902	10	5	**
Extended data fig. 8v	cDC2 HDM OVA LN CD40 MFI			Unpaired t test	WT vs Akita	0.292344	10	5	ns
Extended data fig. 8w	cDC1 HDM OVA LN CD80 MFI			Unpaired t test	WT vs Akita	0.000731	10	5	***
Extended data fig. 8w	cDC2 HDM OVA LN CD80 MFI			Unpaired t test	WT vs Akita	0.062902	10	5	ns
Extended data fig. 8x	cDC1 HDM OVA LN CD86 MFI			Unpaired t test	WT vs Akita	0.001676	10	5	**
Extended data fig. 8x	cDC2 HDM OVA LN CD86 MFI			Unpaired t test	WT vs Akita	0.005828	10	5	**
Extended data fig. 8y	cDC1 HDM OVA Lung OVA+			Mann Whitney	WT vs Akita	0.009667	10	7	**
Extended data fig. 8y	cDC2 HDM OVA Lung OVA+			Mann Whitney	WT vs Akita	0.030852	10	7	*
Extended data fig. 8y	CD64+DC HDM OVA Lung OVA+			Mann Whitney	WT vs Akita	0.014706	10	7	*
Extended data fig. 8z	cDC1 HDM OVA Lung CD40 MFI			Unpaired t test	WT vs Akita	0.05994	9	5	ns
Extended data fig. 8z	cDC2 HDM OVA Lung CD40 MFI			Unpaired t test	WT vs Akita	0.297702	9	5	ns
Extended data fig. 8z	CD64+DC HDM OVA Lung CD40 MFI			Unpaired t test	WT vs Akita	0.297702	9	5	ns
Extended data fig. 8aa	cDC1 HDM OVA Lung CD80 MFI			Mann Whitney	WT vs Akita	0.024332	9	5	*
Extended data fig. 8aa	cDC2 HDM OVA Lung CD80 MFI			Mann Whitney	WT vs Akita	0.029795	9	5	*
Extended data fig. 8aa	CD64+DC HDM OVA Lung CD80 MFI			Mann Whitney	WT vs Akita	0.154123	9	5	ns
Extended data fig. 8ab	cDC1 HDM OVA Lung CD86 MFI			Mann Whitney	WT vs Akita	0.007715	9	5	**
Extended data fig. 8ab	cDC2 HDM OVA Lung CD86 MFI			Mann Whitney	WT vs Akita	0.051845	9	5	ns
Extended data fig. 8ab	CD64+DCsHDM OVA Lung CD86 MFI			Mann Whitney	WT vs Akita	0.117713	9	5	ns
Extended data fig. 9a	Eosinophils HDM Akita			Mann Whitney	WT vs Akita	0.1255	5	6	ns
Extended data fig. 9a	Neutrophils HDM Akita			Unpaired t test	WT vs Akita	0.3457	5	6	ns
Extended data fig. 9b	Histology score HDM Akita			Mann Whitney	WT vs Akita	0.024	13	9	*
Extended data fig. 9c	CD4+ T cells HDM Akita			Unpaired t test	WT vs Akita	0.031778	5	6	*
Extended data fig. 9c	CD8+ T cells HDM Akita			Unpaired t test	WT vs Akita	0.24361	5	6	ns
Extended data fig. 9d	Neutrophils HDM STZ			Unpaired t test	PBS vs STZ	0.153375	9	4	ns
Extended data fig. 9d	Eosinophils HDM STZ			Unpaired t test	PBS vs STZ	0.000226	9	4	***
Extended data fig. 9e	CD4 T cells HDM STZ			Unpaired t test	PBS vs STZ	0.020362	9	4	*
Extended data fig. 9e	CD8 T cells HDM STZ			Unpaired t test	PBS vs STZ	0.050835	9	4	ns
Extended data fig. 9f	cDC2 high glucose CD8+ T cell count			Mann Whitney	Normal glu vs high glu	0.0035	7	7	**
Extended data fig. 9g	cDC2 high glucose CD4+ T cell count			Unpaired t test	Normal glu vs high glu	<0.0001	12	12	****
Extended data fig. 9h	aCD3 aCD28 CD4 T cells			Unpaired t test	Normal Glu vs high glu	0.0002	8	8	***
Extended data fig. 9i	aCD3 aCD28 CD8 T cells			Mann Whitney	Normal Glu vs high glu	0.2345	8	8	ns
Extended data fig. 9j	Zbtb46DTR chimeras viral titre			Kruskal wallis with Dunn's multiple comparisons test	PBS + PBS vs. STZ	0.0371	10	10	*
Extended data fig. 9j	Zbtb46DTR chimeras viral titre			Kruskal wallis with Dunn's multiple comparisons test	PBS + PBS vs. PBS + DT	<0.0001	10	12	****
Extended data fig. 9j	Zbtb46DTR chimeras viral titre			Kruskal wallis with Dunn's multiple comparisons test	STZ vs. PBS + DT	0.3881	10	12	ns
Extended data fig. 9j	Zbtb46DTR chimeras viral titre			Kruskal wallis with Dunn's multiple comparisons test	STZ vs. STZ + DT	0.4765	10	8	ns
Extended data fig. 9j	Zbtb46DTR chimeras viral titre			Kruskal wallis with Dunn's multiple comparisons test	PBS + DT vs. STZ + DT	>0.9999	12	8	ns
Extended data fig. 9k	Zbtb46DTR chimeras Np34+CD8 T cells			Kruskal wallis with Dunn's multiple comparisons test	PBS + PBS vs. STZ	0.0209	10	12	*
Extended data fig. 9k	Zbtb46DTR chimeras Np34+CD8 T cells			Kruskal wallis with Dunn's multiple comparisons test	PBS + PBS vs. PBS + DT	0.0003	10	10	***
Extended data fig. 9k	Zbtb46DTR chimeras Np34+CD8 T cells			Kruskal wallis with Dunn's multiple comparisons test	STZ vs. PBS + DT	0.9477	12	10	ns
Extended data fig. 9k	Zbtb46DTR chimeras Np34+CD8 T cells			Kruskal wallis with Dunn's multiple comparisons test	STZ vs. STZ + DT	0.0726	12	8	ns
Extended data fig. 9k	Zbtb46DTR chimeras Np34+CD8 T cells			Kruskal wallis with Dunn's multiple comparisons test	PBS + DT vs. STZ + DT	>0.9999	10	8	ns
Extended data fig. 9l	Zbtb46DTR chimeras CD4 T cells			Kruskal wallis with Dunn's multiple comparisons test	PBS + PBS vs. STZ	<0.0001	10	12	****
Extended data fig. 9l	Zbtb46DTR chimeras CD4 T cells			Kruskal wallis with Dunn's multiple comparisons test	PBS + PBS vs. PBS + DT	0.1261	10	10	ns
Extended data fig. 9l	Zbtb46DTR chimeras CD4 T cells			Kruskal wallis with Dunn's multiple comparisons test	STZ vs. PBS + DT	0.0331	12	10	*
Extended data fig. 9l	Zbtb46DTR chimeras CD4 T cells			Kruskal wallis with Dunn's multiple comparisons test	STZ vs. STZ + DT	>0.9999	12	8	ns
Extended data fig. 9l	Zbtb46DTR chimeras CD4 T cells			Kruskal wallis with Dunn's multiple comparisons test	PBS + DT vs. STZ + DT	0.2641	10	8	ns
Extended data fig. 9m	Zbtb46DTR chimeras CD8 T cells			One-way ANOVA with Holm-Sidak	PBS + PBS vs. STZ	<0.0001	10	12	****
Extended data fig. 9m	Zbtb46DTR chimeras CD8 T cells			One-way ANOVA with Holm-Sidak	PBS + PBS vs. PBS + DT	<0.0001	10	10	****
Extended data fig. 9m	Zbtb46DTR chimeras CD8 T cells			One-way ANOVA with Holm-Sidak	STZ vs. PBS + DT	0.8204	12	10	ns
Extended data fig. 9m	Zbtb46DTR chimeras CD8 T cells			One-way ANOVA with Holm-Sidak	STZ vs. STZ + DT	0.7962	12	8	ns
Extended data fig. 9m	Zbtb46DTR chimeras CD8 T cells			One-way ANOVA with Holm-Sidak	PBS + DT vs. STZ + DT	0.8036	10	8	ns
Extended data fig. 9n	Zbtb46DTR chimeras B cells			Kruskal wallis with Dunn's multiple comparisons test	PBS + PBS vs. STZ	0.0007	10	12	***
Extended data fig. 9n	Zbtb46DTR chimeras B cells			Kruskal wallis with Dunn's multiple comparisons test	PBS + PBS vs. PBS + DT	0.0035	10	10	**
Extended data fig. 9n	Zbtb46DTR chimeras B cells			Kruskal wallis with Dunn's multiple comparisons test	STZ vs. PBS + DT	>0.9999	12	10	ns
Extended data fig. 9n	Zbtb46DTR chimeras B cells			Kruskal wallis with Dunn's multiple comparisons test	STZ vs. STZ + DT	>0.9999	12	8	ns
Extended data fig. 9n	Zbtb46DTR chimeras B cells			Kruskal wallis with Dunn's multiple comparisons test	PBS + DT vs. STZ + DT	>0.9999	10	8	ns
Extended data fig. 9o	Zbtb46DTR chimeras GC B cells			Kruskal wallis with Dunn's multiple comparisons test	PBS + PBS vs. STZ	0.0097	10	12	**
Extended data fig. 9o	Zbtb46DTR chimeras GC B cells			Kruskal wallis with Dunn's multiple comparisons test	PBS + PBS vs. PBS + DT	0.0644	10	10	ns
Extended data fig. 9o	Zbtb46DTR chimeras GC B cells			Kruskal wallis with Dunn's multiple comparisons test	STZ vs. PBS + DT	>0.9999	12	10	ns
Extended data fig. 9o	Zbtb46DTR chimeras GC B cells			Kruskal wallis with Dunn's multiple comparisons test	STZ vs. STZ + DT	>0.9999	12	8	ns
Extended data fig. 9o	Zbtb46DTR chimeras GC B cells			Kruskal wallis with Dunn's multiple comparisons test	PBS + DT vs. STZ + DT	>0.9999	10	8	ns
Extended data fig. 9p	Zbtb46DTR chimeras cDC1			Kruskal wallis with Dunn's multiple comparisons test	PBS + PBS vs. STZ	0.0031	10	12	**
Extended data fig. 9p	Zbtb46DTR chimeras cDC1			Kruskal wallis with Dunn's multiple comparisons test	PBS + PBS vs. PBS + DT	0.0125	10	10	*
Extended data fig. 9p	Zbtb46DTR chimeras cDC1			Kruskal wallis with Dunn's multiple comparisons test	STZ vs. PBS + DT	>0.9999	12	10	ns
Extended data fig. 9p	Zbtb46DTR chimeras cDC1			Kruskal wallis with Dunn's multiple comparisons test	STZ vs. STZ + DT	0.1614	12	8	ns
Extended data fig. 9p	Zbtb46DTR chimeras cDC1			Kruskal wallis with Dunn's multiple comparisons test	PBS + DT vs. STZ + DT	0.1071	10	8	ns
Extended data fig. 9q	Zbtb46DTR chimeras cDC2			Kruskal wallis with Dunn's multiple comparisons test	PBS + PBS vs. STZ	0.0004	10	12	***
Extended data fig. 9q	Zbtb46DTR chimeras cDC2			Kruskal wallis with Dunn's multiple comparisons test	PBS + PBS vs. PBS + DT	0.0426	10	10	*
Extended data fig. 9q	Zbtb46DTR chimeras cDC2			Kruskal wallis with Dunn's multiple comparisons test	STZ vs. PBS + DT	>0.9999	12	10	ns
Extended data fig. 9q	Zbtb46DTR chimeras cDC2			Kruskal wallis with Dunn's multiple comparisons test	STZ vs. STZ + DT	>0.9999	12	8	ns
Extended data fig. 9q	Zbtb46DTR chimeras cDC2			Kruskal wallis with Dunn's multiple comparisons test	PBS + DT vs. STZ + DT	0.4942	10	8	ns
Extended data fig. 9r	Zbtb46DTR chimeras CD64 DCs			Kruskal wallis with Dunn's multiple comparisons test	PBS + PBS vs. STZ	0.7328	10	12	ns
Extended data fig. 9r	Zbtb46DTR chimeras CD64 DCs			Kruskal wallis with Dunn's multiple comparisons test	PBS + PBS vs. PBS + DT	>0.9999	10	10	ns
Extended data fig. 9r	Zbtb46DTR chimeras CD64 DCs			Kruskal wallis with Dunn's multiple comparisons test	STZ vs. PBS + DT	0.0674	12	10	ns
Extended data fig. 9r	Zbtb46DTR chimeras CD64 DCs			Kruskal wallis with Dunn's multiple comparisons test	STZ vs. STZ + DT	>0.9999	12	8	ns
Extended data fig. 9r	Zbtb46DTR chimeras CD64 DCs			Kruskal wallis with Dunn's multiple comparisons test	PBS + DT vs. STZ + DT	0.004	10	8	**
Extended data fig. 9s	Eosinophils HDM DC transfer			Kruskal Wallis with Dunns	WT DCs vs. Akita DCs	0.0224	9	10	*
Extended data fig. 9s	Eosinophils HDM DC transfer			Kruskal Wallis with Dunns	WT DCs vs. No DCs	0.0005	9	7	***
Extended data fig. 9s	Eosinophils HDM DC transfer			Kruskal Wallis with Dunns	Akita DCs vs. No DCs	0.5465	10	7	ns
Extended data fig. 9s	Neutrophils HDM DC transfer			Kruskal Wallis with Dunns	WT DCs vs. Akita DCs	0.0014	9	10	**
Extended data fig. 9s	Neutrophils HDM DC transfer			Kruskal Wallis with Dunns	WT DCs vs. No DCs	0.0229	9	7	*
Extended data fig. 9s	Neutrophils HDM DC transfer			Kruskal Wallis with Dunns	Akita DCs vs. No DCs	>0.9999	10	7	ns
Extended data fig. 9t	CD4+ T cells HDM DC transfer			One-way ANOVA with Holm-Sidak	WT DCs vs. Akita DCs	0.0001	9	10	***
Extended data fig. 9t	CD4+ T cells HDM DC transfer			One-way ANOVA with Holm-Sidak	WT DCs vs. No DCs	<0.0001	9	7	****
Extended data fig. 9t	CD4+ T cells HDM DC transfer			One-way ANOVA with Holm-Sidak	Akita DCs vs. No DCs	0.3902	10	7	ns
Extended data fig. 9t	CD8+ T cells HDM DC transfer			One-way ANOVA with Holm-Sidak	WT DCs vs. Akita DCs	0.2304	9	10	ns
Extended data fig. 9t	CD8+ T cells HDM DC transfer			One-way ANOVA with Holm-Sidak	WT DCs vs. No DCs	0.0147	9	7	*
Extended data fig. 9t	CD8+ T cells HDM DC transfer			One-way ANOVA with Holm-Sidak	Akita DCs vs. No DCs	0.1051	10	7	ns
Extended data fig. 9u	Ly-6chigh Monos HDM DC transfer			One-way ANOVA with Holm-Sidak	WT DCs vs. Akita DCs	<0.0001	9	10	****
Extended data fig. 9u	Ly-6chigh Monos HDM DC transfer			One-way ANOVA with Holm-Sidak	WT DCs vs. No DCs	<0.0001	9	7	****
Extended data fig. 9u	Ly-6chigh Monos HDM DC transfer			One-way ANOVA with Holm-Sidak	Akita DCs vs. No DCs	0.5014	10	7	ns
Extended data fig. 9u	Ly-6clow Monos HDM DC transfer			One-way ANOVA with Holm-Sidak	WT DCs vs. Akita DCs	<0.0001	9	10	****
Extended data fig. 9u	Ly-6clow Monos HDM DC transfer			One-way ANOVA with Holm-Sidak	WT DCs vs. No DCs	<0.0001	9	7	****
Extended data fig. 9u	Ly-6clow Monos HDM DC transfer			One-way ANOVA with Holm-Sidak	Akita DCs vs. No DCs	0.246	10	7	ns
Extended data fig. 9v	cDC1 HDM DC transfer			Kruskal wallis with Dunn's multiple comparisons test	WT DCs vs. Akita DCs	0.0037	9	10	**
Extended data fig. 9v	cDC1 HDM DC transfer			Kruskal wallis with Dunn's multiple comparisons test	WT DCs vs. No DCs	0.0011	9	7	**
Extended data fig. 9v	cDC1 HDM DC transfer			Kruskal wallis with Dunn's multiple comparisons test	Akita DCs vs. No DCs	>0.9999	10	7	ns
Extended data fig. 9w	cDC2 HDM DC transfer			One-way ANOVA with Holm-Sidak	WT DCs vs. Akita DCs	<0.0001	9	10	****
Extended data fig. 9w	cDC2 HDM DC transfer			One-way ANOVA with Holm-Sidak	WT DCs vs. No DCs	<0.0001	9	7	****
Extended data fig. 9w	cDC2 HDM DC transfer			One-way ANOVA with Holm-Sidak	Akita DCs vs. No DCs	0.8278	10	7	ns
Extended data fig. 9w	CD64+ DCs HDM DC transfer			Kruskal wallis with Dunn's multiple comparisons test	WT DCs vs. Akita DCs	0.0091	9	10	**
Extended data fig. 9w	CD64+ DCs HDM DC transfer			Kruskal wallis with Dunn's multiple comparisons test	WT DCs vs. No DCs	0.001	9	7	**
Extended data fig. 9w	CD64+ DCs HDM DC transfer			Kruskal wallis with Dunn's multiple comparisons test	Akita DCs vs. No DCs	>0.9999	10	7	ns
Extended data fig. 9x	IL-5+ HDM DC transfer			Kruskal Wallis with Dunns	WT DCs vs. Akita DCs	0.0324	9	10	*
Extended data fig. 9x	IL-5+ HDM DC transfer			Kruskal Wallis with Dunns	WT DCs vs. No DCs	0.1255	9	7	ns
Extended data fig. 9x	IL-5+ HDM DC transfer			Kruskal Wallis with Dunns	Akita DCs vs. No DCs	>0.9999	10	7	ns
Extended data fig. 9x	IL-13+ HDM DC transfer			Kruskal Wallis with Dunns	WT DCs vs. Akita DCs	0.0507	9	10	ns
Extended data fig. 9x	IL-13+ HDM DC transfer			Kruskal Wallis with Dunns	WT DCs vs. No DCs	0.0266	9	7	*
Extended data fig. 9x	IL-13+ HDM DC transfer			Kruskal Wallis with Dunns	Akita DCs vs. No DCs	>0.9999	10	7	ns
Extended data fig. 9x	IFNg+ HDM DC transfer			One-way ANOVA with Holm-Sidak	WT DCs vs. Akita DCs	0.3405	9	10	ns
Extended data fig. 9x	IFNg+ HDM DC transfer			One-way ANOVA with Holm-Sidak	WT DCs vs. No DCs	0.4171	9	7	ns
Extended data fig. 9x	IFNg+ HDM DC transfer			One-way ANOVA with Holm-Sidak	Akita DCs vs. No DCs	0.8256	10	7	ns
Extended data fig. 10a	GATA3+ HDM DC transfer			Kruskal Wallis with Dunns	WT DCs vs. Akita DCs	0.0145	9	10	*
Extended data fig. 10a	GATA3+ HDM DC transfer			Kruskal Wallis with Dunns	WT DCs vs. No DCs	0.0284	9	7	*
Extended data fig. 10a	GATA3+ HDM DC transfer			Kruskal Wallis with Dunns	Akita DCs vs. No DCs	>0.9999	10	7	ns
Extended data fig. 10b	CD4+ T cells Ki-67+ HDM DC transfer			Kruskal Wallis with Dunns	WT DCs vs. Akita DCs	0.0289	9	10	*
Extended data fig. 10b	CD4+ T cells Ki-67+ HDM DC transfer			Kruskal Wallis with Dunns	WT DCs vs. No DCs	0.0027	9	7	**
Extended data fig. 10b	CD4+ T cells Ki-67+ HDM DC transfer			Kruskal Wallis with Dunns	Akita DCs vs. No DCs	0.9755	10	7	ns
Extended data fig. 10b	CD8+ T cells Ki-67+ HDM DC transfer			Kruskal Wallis with Dunns	WT DCs vs. Akita DCs	0.0993	9	10	ns
Extended data fig. 10b	CD8+ T cells Ki-67+ HDM DC transfer			Kruskal Wallis with Dunns	WT DCs vs. No DCs	0.0022	9	7	**
Extended data fig. 10b	CD8+ T cells Ki-67+ HDM DC transfer			Kruskal Wallis with Dunns	Akita DCs vs. No DCs	0.4242	10	7	ns
Extended data fig. 10c	IL-10+ HDM DC transfer			One-way ANOVA with Holm-Sidak	WT DCs vs. Akita DCs	0.0495	9	10	*
Extended data fig. 10c	IL-10+ HDM DC transfer			One-way ANOVA with Holm-Sidak	WT DCs vs. No DCs	0.0006	9	7	***
Extended data fig. 10c	IL-10+ HDM DC transfer			One-way ANOVA with Holm-Sidak	Akita DCs vs. No DCs	0.0495	10	7	*
Extended data fig. 10c	IL-17+ HDM DC transfer			Kruskal wallis with Dunn's multiple comparisons test	WT DCs vs. Akita DCs	0.4044	9	10	ns
Extended data fig. 10c	IL-17+ HDM DC transfer			Kruskal wallis with Dunn's multiple comparisons test	WT DCs vs. No DCs	0.1499	9	7	ns
Extended data fig. 10c	IL-17+ HDM DC transfer			Kruskal wallis with Dunn's multiple comparisons test	Akita DCs vs. No DCs	>0.9999	10	7	ns
Extended data fig. 10d	RORgt+ HDM DC transfer			Kruskal wallis with Dunn's multiple comparisons test	WT DCs vs. Akita DCs	0.1966	9	10	ns
Extended data fig. 10d	RORgt+ HDM DC transfer			Kruskal wallis with Dunn's multiple comparisons test	WT DCs vs. No DCs	0.0014	9	7	**
Extended data fig. 10d	RORgt+ HDM DC transfer			Kruskal wallis with Dunn's multiple comparisons test	Akita DCs vs. No DCs	0.1877	10	7	ns
Extended data fig. 10d	T-bet+ HDM DC transfer			Kruskal wallis with Dunn's multiple comparisons test	WT DCs vs. Akita DCs	0.1306	9	10	ns
Extended data fig. 10d	T-bet+ HDM DC transfer			Kruskal wallis with Dunn's multiple comparisons test	WT DCs vs. No DCs	0.1254	9	7	ns
Extended data fig. 10d	T-bet+ HDM DC transfer			Kruskal wallis with Dunn's multiple comparisons test	Akita DCs vs. No DCs	>0.9999	10	7	ns
Extended data fig. 10d	FoxP3+ HDM DC transfer			One-way ANOVA with Holm-Sidak	WT DCs vs. Akita DCs	0.0621	9	10	ns
Extended data fig. 10d	FoxP3+ HDM DC transfer			One-way ANOVA with Holm-Sidak	WT DCs vs. No DCs	<0.0001	9	7	****
Extended data fig. 10d	FoxP3+ HDM DC transfer			One-way ANOVA with Holm-Sidak	Akita DCs vs. No DCs	0.0012	10	7	**
Extended data fig. 10e	PR8 DC transfer - CD4 T cell count			Unpaired t test	WT DCs vs Akita DCs	0.033	6	6	*
Extended data fig. 10e	PR8 DC transfer - CD8 T cell count			Unpaired t test	WT DCs vs Akita DCs	0.0074	6	6	**
Extended data fig. 10f	PR8 DC transfer - CD4 T cell T-bet			Unpaired t test	WT DCs vs Akita DCs	0.0011	6	6	**
Extended data fig. 10f	PR8 DC transfer - CD8 T cell T-bet			Unpaired t test	WT DCs vs Akita DCs	0.0089	6	6	**
Extended data fig. 10g	PR8 DC transfer - virus titre			Mann Whitney	WT DCs vs Akita DCs	0.0325	15	13	*
Extended data fig. 10h	DCs 2DG viability			Two-way ANOVA with Holm-Sidak	Medium:Normal glu vs. Medium:High glu	0.7362	3	3	ns
Extended data fig. 10h	DCs 2DG viability			Two-way ANOVA with Holm-Sidak	Medium:Normal glu vs. 2-DG:Normal glu	0.278	3	3	ns
Extended data fig. 10h	DCs 2DG viability			Two-way ANOVA with Holm-Sidak	Medium:High glu vs. 2-DG:High glu	0.2662	3	3	ns
Extended data fig. 10h	DCs 2DG viability			Two-way ANOVA with Holm-Sidak	2-DG:Normal glu vs. 2-DG:High glu	0.7362	3	3	ns
Extended data fig. 10i	cDC1s 2dG CD40 MFI			Two-way ANOVA with Holm-Sidak	Medium:Normal glu vs. Medium:High glu	<0.0001	4	4	****
Extended data fig. 10i	cDC1s 2dG CD40 MFI			Two-way ANOVA with Holm-Sidak	Medium:Normal glu vs. 2-DG:Normal glu	<0.0001	4	4	****
Extended data fig. 10i	cDC1s 2dG CD40 MFI			Two-way ANOVA with Holm-Sidak	Medium:High glu vs. 2-DG:High glu	<0.0001	4	4	****
Extended data fig. 10i	cDC1s 2dG CD40 MFI			Two-way ANOVA with Holm-Sidak	2-DG:Normal glu vs. 2-DG:High glu	0.0625	4	4	ns
Extended data fig. 10j	cDC1s 2dG CD80 MFI			Two-way ANOVA with Holm-Sidak	Medium:Normal glu vs. Medium:High glu	<0.0001	4	4	****
Extended data fig. 10j	cDC1s 2dG CD80 MFI			Two-way ANOVA with Holm-Sidak	Medium:Normal glu vs. 2-DG:Normal glu	<0.0001	4	4	****
Extended data fig. 10j	cDC1s 2dG CD80 MFI			Two-way ANOVA with Holm-Sidak	Medium:High glu vs. 2-DG:High glu	0.0047	4	4	**
Extended data fig. 10j	cDC1s 2dG CD80 MFI			Two-way ANOVA with Holm-Sidak	2-DG:Normal glu vs. 2-DG:High glu	0.8204	4	4	ns
Extended data fig. 10k	cDC1s 2dG CD86 MFI			Two-way ANOVA with Holm-Sidak	Medium:Normal glu vs. Medium:High glu	0.0213	4	4	*
Extended data fig. 10k	cDC1s 2dG CD86 MFI			Two-way ANOVA with Holm-Sidak	Medium:Normal glu vs. 2-DG:Normal glu	0.0002	4	4	***
Extended data fig. 10k	cDC1s 2dG CD86 MFI			Two-way ANOVA with Holm-Sidak	Medium:High glu vs. 2-DG:High glu	0.0002	4	4	***
Extended data fig. 10k	cDC1s 2dG CD86 MFI			Two-way ANOVA with Holm-Sidak	2-DG:Normal glu vs. 2-DG:High glu	0.0213	4	4	*
Extended data fig. 10l	cDC2s 2dG CD40 MFI			Two-way ANOVA with Holm-Sidak	Medium:Normal glu vs. Medium:High glu	<0.0001	4	4	****
Extended data fig. 10l	cDC2s 2dG CD40 MFI			Two-way ANOVA with Holm-Sidak	Medium:Normal glu vs. 2-DG:Normal glu	<0.0001	4	4	****
Extended data fig. 10l	cDC2s 2dG CD40 MFI			Two-way ANOVA with Holm-Sidak	Medium:High glu vs. 2-DG:High glu	<0.0001	4	4	****
Extended data fig. 10l	cDC2s 2dG CD40 MFI			Two-way ANOVA with Holm-Sidak	2-DG:Normal glu vs. 2-DG:High glu	0.4865	4	4	ns
Extended data fig. 10m	cDC2s 2dG CD80 MFI			Two-way ANOVA with Holm-Sidak	Medium:Normal glu vs. Medium:High glu	<0.0001	4	4	****
Extended data fig. 10m	cDC2s 2dG CD80 MFI			Two-way ANOVA with Holm-Sidak	Medium:Normal glu vs. 2-DG:Normal glu	<0.0001	4	4	****
Extended data fig. 10m	cDC2s 2dG CD80 MFI			Two-way ANOVA with Holm-Sidak	Medium:High glu vs. 2-DG:High glu	0.001	4	4	**
Extended data fig. 10m	cDC2s 2dG CD80 MFI			Two-way ANOVA with Holm-Sidak	2-DG:Normal glu vs. 2-DG:High glu	0.6641	4	4	ns
Extended data fig. 10n	cDC2s 2dG CD86 MFI			Two-way ANOVA with Holm-Sidak	Medium:Normal glu vs. Medium:High glu	0.0007	4	4	***
Extended data fig. 10n	cDC2s 2dG CD86 MFI			Two-way ANOVA with Holm-Sidak	Medium:Normal glu vs. 2-DG:Normal glu	<0.0001	4	4	****
Extended data fig. 10n	cDC2s 2dG CD86 MFI			Two-way ANOVA with Holm-Sidak	Medium:High glu vs. 2-DG:High glu	<0.0001	4	4	****
Extended data fig. 10n	cDC2s 2dG CD86 MFI			Two-way ANOVA with Holm-Sidak	2-DG:Normal glu vs. 2-DG:High glu	0.0007	4	4	***
Extended data fig. 10o	cDC1s 2dG IL-12			Two-way ANOVA with Holm-Sidak	Medium:Normal glu vs. Medium:High glu	0.0435	4	4	*
Extended data fig. 10o	cDC1s 2dG IL-12			Two-way ANOVA with Holm-Sidak	Medium:Normal glu vs. 2-DG:Normal glu	0.0002	4	4	***
Extended data fig. 10o	cDC1s 2dG IL-12			Two-way ANOVA with Holm-Sidak	Medium:High glu vs. 2-DG:High glu	0.0368	4	4	*
Extended data fig. 10o	cDC1s 2dG IL-12			Two-way ANOVA with Holm-Sidak	2-DG:Normal glu vs. 2-DG:High glu	0.4799	4	4	ns
Extended data fig. 10p	DCs 2dG CD8+ T cell count for cDC1			Two-way ANOVA with Holm-Sidak	Medium:Normal glu vs. Medium:High glu	0.0038	12	12	**
Extended data fig. 10p	DCs 2dG CD8+ T cell count for cDC1			Two-way ANOVA with Holm-Sidak	Medium:Normal glu vs. 2-DG:Normal glu	0.0038	12	3	**
Extended data fig. 10p	DCs 2dG CD8+ T cell count for cDC1			Two-way ANOVA with Holm-Sidak	Medium:High glu vs. 2-DG:High glu	0.3899	12	3	ns
Extended data fig. 10p	DCs 2dG CD8+ T cell count for cDC1			Two-way ANOVA with Holm-Sidak	2-DG:Normal glu vs. 2-DG:High glu	0.9946	3	3	ns
Extended data fig. 10q	cDC1s 2dG CD8 T cell TNF			Two-way ANOVA with Holm-Sidak	Medium:Normal glu vs. Medium:High glu	0.0605	12	12	ns
Extended data fig. 10q	cDC1s 2dG CD8 T cell TNF			Two-way ANOVA with Holm-Sidak	Medium:Normal glu vs. 2-DG:Normal glu	<0.0001	12	3	****
Extended data fig. 10q	cDC1s 2dG CD8 T cell TNF			Two-way ANOVA with Holm-Sidak	Medium:High glu vs. 2-DG:High glu	<0.0001	12	3	****
Extended data fig. 10q	cDC1s 2dG CD8 T cell TNF			Two-way ANOVA with Holm-Sidak	2-DG:Normal glu vs. 2-DG:High glu	0.9738	3	3	ns
Extended data fig. 10r	DCs 2dG CD8+ T cell IFNg for cDC1			Two-way ANOVA with Holm-Sidak	Medium:Normal glu vs. Medium:High glu	0.0118	12	12	*
Extended data fig. 10r	DCs 2dG CD8+ T cell IFNg for cDC1			Two-way ANOVA with Holm-Sidak	Medium:Normal glu vs. 2-DG:Normal glu	<0.0001	12	3	****
Extended data fig. 10r	DCs 2dG CD8+ T cell IFNg for cDC1			Two-way ANOVA with Holm-Sidak	Medium:High glu vs. 2-DG:High glu	<0.0001	12	3	****
Extended data fig. 10r	DCs 2dG CD8+ T cell IFNg for cDC1			Two-way ANOVA with Holm-Sidak	2-DG:Normal glu vs. 2-DG:High glu	0.9442	3	3	ns
Extended data fig. 10s	cDC2s 2dG CD8 T cell count			Two-way ANOVA with Holm-Sidak	Medium:Normal glu vs. Medium:High glu	0.0004	12	12	***
Extended data fig. 10s	cDC2s 2dG CD8 T cell count			Two-way ANOVA with Holm-Sidak	Medium:Normal glu vs. 2-DG:Normal glu	0.0111	12	3	*
Extended data fig. 10s	cDC2s 2dG CD8 T cell count			Two-way ANOVA with Holm-Sidak	Medium:High glu vs. 2-DG:High glu	0.9751	12	3	ns
Extended data fig. 10s	cDC2s 2dG CD8 T cell count			Two-way ANOVA with Holm-Sidak	2-DG:Normal glu vs. 2-DG:High glu	0.9761	3	3	ns
Extended data fig. 10t	cDC2s 2dG CD8 T cell TNF			Two-way ANOVA with Holm-Sidak	Medium:Normal glu vs. Medium:High glu	0.0001	12	12	***
Extended data fig. 10t	cDC2s 2dG CD8 T cell TNF			Two-way ANOVA with Holm-Sidak	Medium:Normal glu vs. 2-DG:Normal glu	<0.0001	12	3	****
Extended data fig. 10t	cDC2s 2dG CD8 T cell TNF			Two-way ANOVA with Holm-Sidak	Medium:High glu vs. 2-DG:High glu	<0.0001	12	3	****
Extended data fig. 10t	cDC2s 2dG CD8 T cell TNF			Two-way ANOVA with Holm-Sidak	2-DG:Normal glu vs. 2-DG:High glu	0.9882	3	3	ns
Extended data fig. 10u	cDC2s 2dG CD8 T cell IFNg			Two-way ANOVA with Holm-Sidak	Medium:Normal glu vs. Medium:High glu	0.4759	12	12	ns
Extended data fig. 10u	cDC2s 2dG CD8 T cell IFNg			Two-way ANOVA with Holm-Sidak	Medium:Normal glu vs. 2-DG:Normal glu	0.0002	12	3	***
Extended data fig. 10u	cDC2s 2dG CD8 T cell IFNg			Two-way ANOVA with Holm-Sidak	Medium:High glu vs. 2-DG:High glu	0.001	12	3	**
Extended data fig. 10u	cDC2s 2dG CD8 T cell IFNg			Two-way ANOVA with Holm-Sidak	2-DG:Normal glu vs. 2-DG:High glu	0.9673	3	3	ns
Extended data fig. 10v	2-DG induced blood glucose - 0 hours			Unpaired t test	PBS vs 2-DG	0.049407	5	5	*
Extended data fig. 10v	2-DG induced blood glucose - 2 hours			Unpaired t test	PBS vs 2-DG	<0.0001	5	5	****
Extended data fig. 10v	2-DG induced blood glucose - 4 hours			Unpaired t test	PBS vs 2-DG	<0.0001	5	5	****
Extended data fig. 10v	2-DG induced blood glucose - 6 hours			Unpaired t test	PBS vs 2-DG	0.5725	5	5	ns
Extended data fig. 11a	2-DG survival curve			Log Rank (Mantel Cox) Test	PBS vs 2-DG	<0.0001	10	10	****
Extended data fig. 11b	2-DG viral titre			Mann Whitney	PBS vs 2-DG	0.0068	10	7	**
Extended data fig. 11c	2-DG NP34+CD8+ T cells			Unpaired t test	PBS vs 2-DG	0.0022	10	7	**
Extended data fig. 11d	2-DG CD4+ T cells			Unpaired t test	PBS vs 2-DG	<0.0001	10	7	****
Extended data fig. 11d	2-DG CD8+ T cells			Unpaired t test	PBS vs 2-DG	0.0003	10	7	***
Extended data fig. 11e	2-DG IFNg+CD8+ T cells			Unpaired t test	PBS vs 2-DG	<0.0001	10	7	****
Extended data fig. 11f	2-DG KI-67+CD8+ T cells			Unpaired t test	PBS vs 2-DG	0.0006	10	7	***
Extended data fig. 11g	2-DG B cells			Unpaired t test	PBS vs 2-DG	0.0008	10	7	***
Extended data fig. 11h	2-DG GC B cells			Unpaired t test	PBS vs 2-DG	0.0015	10	7	**
Extended data fig. 11i	2-DG cDC1			Unpaired t test	PBS vs 2-DG	0.0001	10	7	***
Extended data fig. 11j	2-DG cDC2			Mann Whitney	PBS vs 2-DG	0.0001	10	7	***
Extended data fig. 11j	2-DG CD64 DCs			Unpaired t test	PBS vs 2-DG	0.002	10	7	**
Extended data fig. 11k	2-DG cDC1 KI-67			Unpaired t test	PBS vs 2-DG	<0.0001	10	7	****
Extended data fig. 11k	2-DG cDC2 KI-67			Unpaired t test	PBS vs 2-DG	<0.0001	10	7	****
Extended data fig. 11k	2-DG CD64 DCs KI-67			Unpaired t test	PBS vs 2-DG	0.0349	10	7	*
Extended data fig. 11l	2-DG cDC1 naïve			Unpaired t test	PBS vs 2-DG	0.0004	10	10	***
Extended data fig. 11m	2-DG cDC2 naïve			Unpaired t test	PBS vs 2-DG	<0.0001	10	10	****
Extended data fig. 11m	2-DG CD64 DCs naïve			Unpaired t test	PBS vs 2-DG	0.1718	10	10	ns
Extended data fig. 11n	2-DG CD4 T cells naïve			Unpaired t test	PBS vs 2-DG	0.054	10	10	ns
Extended data fig. 11n	2-DG CD8 T cells naïve			Unpaired t test	PBS vs 2-DG	0.4834	10	10	ns
Extended data fig. 11p	ECAR			Unpaired t test	WT lung DCs vs Akita lung DCs	0.0203	8	6	*
Extended data fig. 11q	Seahorse OCR AUC			Mann Whitney	WT vs Akita	0.7921	12	8	ns
Extended data fig. 11t	Pyruvate			Paired t test	WT lung DCs vs Akita lung DCs	0.0103	3	3	*
Extended data fig. 12a	2-NBDG uptake cDC1			Unpaired t test	WT vs Akita	0.9549	5	5	ns
Extended data fig. 12a	2-NBDG uptake cDC2			Unpaired t test	WT vs Akita	0.9679	5	5	ns
Extended data fig. 12a	2-NBDG uptake CD64 DCs			Unpaired t test	WT vs Akita	0.8393	5	5	ns
Extended data fig. 12a	2-NBDG uptake AM			Unpaired t test	WT vs Akita	0.6702	5	5	ns
Extended data fig. 12b	2-NBDG uptake CD4 T cells			Unpaired t test	WT vs Akita	0.5704	5	5	ns
Extended data fig. 12b	2-NBDG uptake CD8 T cells			Unpaired t test	WT vs Akita	0.7435	5	5	ns
Extended data fig. 12b	2-NBDG uptake B cells			Unpaired t test	WT vs Akita	0.632	5	5	ns
Extended data fig. 12b	2-NBDG uptake NK cells			Unpaired t test	WT vs Akita	0.9891	5	5	ns
Extended data fig. 12c	2-NBDG uptake Epithelial cells			Unpaired t test	WT vs Akita	>0.9999	5	5	ns
Extended data fig. 12c	2-NBDG uptake Endothelial cells			Unpaired t test	WT vs Akita	0.7001	5	5	ns
Extended data fig. 12c	2-NBDG uptake Fibroblasts			Unpaired t test	WT vs Akita	0.2594	5	5	ns
Extended data fig. 12d	cDC1s BMS303141 in vitro CD8 T cell Ki-67			Two-way ANOVA with Holm-Sidak	Normal Glu:DMSO vs. Normal Glu:BMS303141	0.2771	9	9	ns
Extended data fig. 12d	cDC1s BMS303141 in vitro CD8 T cell Ki-67			Two-way ANOVA with Holm-Sidak	Normal Glu:DMSO vs. High Glu:DMSO	0.0002	9	12	***
Extended data fig. 12d	cDC1s BMS303141 in vitro CD8 T cell Ki-67			Two-way ANOVA with Holm-Sidak	Normal Glu:BMS303141 vs. High Glu:BMS303141	<0.0001	9	16	****
Extended data fig. 12d	cDC1s BMS303141 in vitro CD8 T cell Ki-67			Two-way ANOVA with Holm-Sidak	High Glu:DMSO vs. High Glu:BMS303141	0.2771	12	16	ns
Extended data fig. 12e	cDC2s BMS303141 in vitro CD8 T cell count			Two-way ANOVA with Holm-Sidak	Normal Glu:DMSO vs. Normal Glu:BMS303141	0.3442	7	7	ns
Extended data fig. 12e	cDC2s BMS303141 in vitro CD8 T cell count			Two-way ANOVA with Holm-Sidak	Normal Glu:DMSO vs. High Glu:DMSO	0.0684	7	8	ns
Extended data fig. 12e	cDC2s BMS303141 in vitro CD8 T cell count			Two-way ANOVA with Holm-Sidak	Normal Glu:BMS303141 vs. High Glu:BMS303141	0.0636	7	8	ns
Extended data fig. 12e	cDC2s BMS303141 in vitro CD8 T cell count			Two-way ANOVA with Holm-Sidak	High Glu:DMSO vs. High Glu:BMS303141	0.3442	8	8	ns
Extended data fig. 12f	cDC2s BMS303141 in vitro CD8 T cell Ki-67			Two-way ANOVA with Holm-Sidak	Normal Glu:DMSO vs. Normal Glu:BMS303141	0.2017	7	7	ns
Extended data fig. 12f	cDC2s BMS303141 in vitro CD8 T cell Ki-67			Two-way ANOVA with Holm-Sidak	Normal Glu:DMSO vs. High Glu:DMSO	0.0187	7	8	*
Extended data fig. 12f	cDC2s BMS303141 in vitro CD8 T cell Ki-67			Two-way ANOVA with Holm-Sidak	Normal Glu:BMS303141 vs. High Glu:BMS303141	0.0408	7	8	*
Extended data fig. 12f	cDC2s BMS303141 in vitro CD8 T cell Ki-67			Two-way ANOVA with Holm-Sidak	High Glu:DMSO vs. High Glu:BMS303141	0.1024	8	8	ns
Extended data fig. 12g	cDC2 DCA coculture CD8 T cell count			Mann Whitney	Medium vs DCA	1e-06	12	12	****
Extended data fig. 12h	cDC1 DCA coculture CD8 T cell IFNg			Unpaired t test	Medium vs DCA	0.231077	12	12	ns
Extended data fig. 12h	cDC2 DCA coculture CD8 T cell IFNg			Mann Whitney	Medium vs DCA	1e-06	12	12	****
Extended data fig. 12i	Pdk cDC2 coculture CD8 T cell count			Unpaired t test	WT vs Pdk2-4-/-	<0.000001	15	12	****
Extended data fig. 12j	Pdk cDC1 coculture CD8 T cell IFNg			Unpaired t test	WT vs Pdk2-4-/-	1.3e-05	15	11	****
Extended data fig. 12j	Pdk cDC2 coculture CD8 T cell IFNg			Unpaired t test	WT vs Pdk2-4-/-	0.000804	15	12	***
Extended data fig. 12k	Pdk cDC1 coculture CD8 T cell Ki-67			Unpaired t test	WT vs Pdk2-4-/-	0.000983	15	11	***
Extended data fig. 12k	Pdk cDC2 coculture CD8 T cell Ki-67			Unpaired t test	WT vs Pdk2-4-/-	<0.000001	15	12	****
Extended data fig. 12l	CUT&RUN H3K27ac peaks			wilcox.test paired	WT vs Akita	< 2.2e-16	9659	9659	< 2.2e-16
Extended data fig. 12m	CUT&RUN H3K27me3 peaks			wilcox.test paired	WT vs Akita	< 2.2e-16	9434	9434	< 2.2e-16
Extended data fig. 12o	ANA cDC1 coculture CD8 T cell Ki-67			Two-way ANOVA with Holm-Sidak	Normal Glu:DMSO vs. Normal Glu:Anacardic acid	0.2176	8	8	ns
Extended data fig. 12o	ANA cDC1 coculture CD8 T cell Ki-67			Two-way ANOVA with Holm-Sidak	Normal Glu:DMSO vs. High Glu:DMSO	<0.0001	8	6	****
Extended data fig. 12o	ANA cDC1 coculture CD8 T cell Ki-67			Two-way ANOVA with Holm-Sidak	Normal Glu:Anacardic acid vs. High Glu:Anacardic acid	<0.0001	8	8	****
Extended data fig. 12o	ANA cDC1 coculture CD8 T cell Ki-67			Two-way ANOVA with Holm-Sidak	High Glu:DMSO vs. High Glu:Anacardic acid	0.0156	6	8	*
Extended data fig. 12p	cDC1s ANA in vitro CD8 T cell IFNg			Two-way ANOVA with Holm-Sidak	Normal Glu:DMSO vs. Normal Glu:Anacardic acid	0.0679	8	8	ns
Extended data fig. 12p	cDC1s ANA in vitro CD8 T cell IFNg			Two-way ANOVA with Holm-Sidak	Normal Glu:DMSO vs. High Glu:DMSO	<0.0001	8	6	****
Extended data fig. 12p	cDC1s ANA in vitro CD8 T cell IFNg			Two-way ANOVA with Holm-Sidak	Normal Glu:Anacardic acid vs. High Glu:Anacardic acid	<0.0001	8	8	****
Extended data fig. 12p	cDC1s ANA in vitro CD8 T cell IFNg			Two-way ANOVA with Holm-Sidak	High Glu:DMSO vs. High Glu:Anacardic acid	0.0679	6	8	ns
Extended data fig. 12q	ANA cDC2 coculture CD8 T cell count			Two-way ANOVA with Holm-Sidak	Normal Glu:DMSO vs. Normal Glu:Anacardic acid	0.2882	8	8	ns
Extended data fig. 12q	ANA cDC2 coculture CD8 T cell count			Two-way ANOVA with Holm-Sidak	Normal Glu:DMSO vs. High Glu:DMSO	<0.0001	8	9	****
Extended data fig. 12q	ANA cDC2 coculture CD8 T cell count			Two-way ANOVA with Holm-Sidak	Normal Glu:Anacardic acid vs. High Glu:Anacardic acid	<0.0001	8	8	****
Extended data fig. 12q	ANA cDC2 coculture CD8 T cell count			Two-way ANOVA with Holm-Sidak	High Glu:DMSO vs. High Glu:Anacardic acid	0.2464	9	8	ns
Extended data fig. 12r	ANA cDC2 coculture CD8 T cell Ki-67			Two-way ANOVA with Holm-Sidak	Normal Glu:DMSO vs. Normal Glu:Anacardic acid	0.1045	8	8	ns
Extended data fig. 12r	ANA cDC2 coculture CD8 T cell Ki-67			Two-way ANOVA with Holm-Sidak	Normal Glu:DMSO vs. High Glu:DMSO	<0.0001	8	9	****
Extended data fig. 12r	ANA cDC2 coculture CD8 T cell Ki-67			Two-way ANOVA with Holm-Sidak	Normal Glu:Anacardic acid vs. High Glu:Anacardic acid	0.0002	8	8	***
Extended data fig. 12r	ANA cDC2 coculture CD8 T cell Ki-67			Two-way ANOVA with Holm-Sidak	High Glu:DMSO vs. High Glu:Anacardic acid	0.013	9	8	*
Extended data fig. 12s	cDC2s ANA in vitro CD8 T cell IFNg			Two-way ANOVA with Holm-Sidak	Normal Glu:DMSO vs. Normal Glu:Anacardic acid	0.0015	8	8	**
Extended data fig. 12s	cDC2s ANA in vitro CD8 T cell IFNg			Two-way ANOVA with Holm-Sidak	Normal Glu:DMSO vs. High Glu:DMSO	<0.0001	8	9	****
Extended data fig. 12s	cDC2s ANA in vitro CD8 T cell IFNg			Two-way ANOVA with Holm-Sidak	Normal Glu:Anacardic acid vs. High Glu:Anacardic acid	0.0002	8	8	***
Extended data fig. 12s	cDC2s ANA in vitro CD8 T cell IFNg			Two-way ANOVA with Holm-Sidak	High Glu:DMSO vs. High Glu:Anacardic acid	0.0015	9	8	**
Extended data fig. 12t	cDC1 ANA flu			Kruskal wallis with Dunn's multiple comparisons test	WT + DMSO vs. WT + Anacardic acid	0.0939	12	12	ns
Extended data fig. 12t	cDC1 ANA flu			Kruskal wallis with Dunn's multiple comparisons test	WT + DMSO vs. Akita + DMSO	0.0001	12	13	***
Extended data fig. 12t	cDC1 ANA flu			Kruskal wallis with Dunn's multiple comparisons test	Akita + Anacardic acid vs. WT + Anacardic acid	0.0001	14	13	***
Extended data fig. 12t	cDC1 ANA flu			Kruskal wallis with Dunn's multiple comparisons test	Akita + Anacardic acid vs. Akita + DMSO	0.1082	14	12	ns
Extended data fig. 12u	cDC2 ANA flu			Kruskal wallis with Dunn's multiple comparisons test	WT + DMSO vs. Akita + DMSO	<0.0001	12	13	****
Extended data fig. 12u	cDC2 ANA flu			Kruskal wallis with Dunn's multiple comparisons test	WT + DMSO vs. WT + Anacardic acid	0.4573	12	12	ns
Extended data fig. 12u	cDC2 ANA flu			Kruskal wallis with Dunn's multiple comparisons test	Akita + Anacardic acid vs. WT + Anacardic acid	0.9253	14	12	ns
Extended data fig. 12u	cDC2 ANA flu			Kruskal wallis with Dunn's multiple comparisons test	Akita + Anacardic acid vs. Akita + DMSO	0.0002	14	13	***
Extended data fig. 12v	CD64+DCs ANA flu			One-way ANOVA with Holm-Sidak	WT + DMSO vs. Akita + DMSO	0.0197	12	13	*
Extended data fig. 12v	CD64+DCs ANA flu			One-way ANOVA with Holm-Sidak	WT + DMSO vs. WT + Anacardic acid	0.1598	12	12	ns
Extended data fig. 12v	CD64+DCs ANA flu			One-way ANOVA with Holm-Sidak	Akita + Anacardic acid vs. WT + Anacardic acid	0.0196	14	12	*
Extended data fig. 12v	CD64+DCs ANA flu			One-way ANOVA with Holm-Sidak	Akita + Anacardic acid vs. Akita + DMSO	0.0005	14	13	***
Extended data fig. 12w	cDC1 Ki-67 ANA flu			One-way ANOVA with Holm-Sidak	WT + DMSO vs. Akita + DMSO	<0.0001	13	13	****
Extended data fig. 12w	cDC1 Ki-67 ANA flu			One-way ANOVA with Holm-Sidak	WT + DMSO vs. WT + Anacardic acid	0.0952	13	12	ns
Extended data fig. 12w	cDC1 Ki-67 ANA flu			One-way ANOVA with Holm-Sidak	Akita + Anacardic acid vs. WT + Anacardic acid	0.262	14	12	ns
Extended data fig. 12w	cDC1 Ki-67 ANA flu			One-way ANOVA with Holm-Sidak	Akita + Anacardic acid vs. Akita + DMSO	0.0531	14	13	ns
Extended data fig. 12x	cDC1 STZ ANA flu			Kruskal wallis with Dunn's multiple comparisons test	PBS + DMSO vs. PBS + Anacardic acid	>0.9999	13	10	ns
Extended data fig. 12x	cDC1 STZ ANA flu			Kruskal wallis with Dunn's multiple comparisons test	PBS + DMSO vs. STZ + DMSO	0.0006	13	10	***
Extended data fig. 12x	cDC1 STZ ANA flu			Kruskal wallis with Dunn's multiple comparisons test	STZ + Anacardic acid vs. STZ + DMSO	0.0303	11	10	*
Extended data fig. 12x	cDC1 STZ ANA flu			Kruskal wallis with Dunn's multiple comparisons test	STZ + Anacardic acid vs. PBS + Anacardic acid	>0.9999	11	10	ns
Extended data fig. 12y	cDC2 STZ ANA flu			One-way ANOVA with Holm-Sidak	PBS + DMSO vs. PBS + Anacardic acid	0.2921	13	10	ns
Extended data fig. 12y	cDC2 STZ ANA flu			One-way ANOVA with Holm-Sidak	PBS + DMSO vs. STZ + DMSO	<0.0001	13	10	****
Extended data fig. 12y	cDC2 STZ ANA flu			One-way ANOVA with Holm-Sidak	STZ + Anacardic acid vs. STZ + DMSO	0.0881	11	10	ns
Extended data fig. 12y	cDC2 STZ ANA flu			One-way ANOVA with Holm-Sidak	STZ + Anacardic acid vs. PBS + Anacardic acid	0.2921	11	10	ns
Extended data fig. 12z	CD64+DCs STZ ANA flu			One-way ANOVA with Holm-Sidak	PBS + DMSO vs. PBS + Anacardic acid	0.7009	13	10	ns
Extended data fig. 12z	CD64+DCs STZ ANA flu			One-way ANOVA with Holm-Sidak	PBS + DMSO vs. STZ + DMSO	0.0062	13	10	**
Extended data fig. 12z	CD64+DCs STZ ANA flu			One-way ANOVA with Holm-Sidak	STZ + Anacardic acid vs. STZ + DMSO	0.015	11	10	*
Extended data fig. 12z	CD64+DCs STZ ANA flu			One-way ANOVA with Holm-Sidak	STZ + Anacardic acid vs. PBS + Anacardic acid	0.7009	11	10	ns
Supplementary info. 2a	Akita blood glucose			Unpaired t test	WT vs Akita	<0.0001	27	18	****
Supplementary info. 2b	Akita organ glucose - BAL			Mann Whitney	WT vs Akita	<0.0001	10	10	****
Supplementary info. 2b	Akita organ glucose - BM			Unpaired t test	WT vs Akita	<0.0001	10	10	****
Supplementary info. 2b	Akita organ glucose - LN			Unpaired t test	WT vs Akita	0.0124	10	10	*
Supplementary info. 2b	Akita organ glucose - Lung			Mann Whitney	WT vs Akita	<0.0001	10	10	****
Supplementary info. 2c	Akita free fluid			Unpaired t test	WT vs Akita	0.2063	8	5	ns
Supplementary info. 2d	Akita serum Urea			Mann Whitney	WT vs Akita	0.7354	10	9	ns
Supplementary info. 2d	Akita serum Lactate			Unpaired t test	WT vs Akita	0.1176	10	9	ns
Supplementary info. 2d	Akita serum Mg			Unpaired t test	WT vs Akita	0.008	10	9	**
Supplementary info. 2d	Akita serum Ca			Mann Whitney	WT vs Akita	0.8251	10	9	ns
Supplementary info. 2d	Akita serum Phosphate			Unpaired t test	WT vs Akita	0.0742	10	9	ns
Supplementary info. 2d	Akita serum CO2			Unpaired t test	WT vs Akita	0.0469	10	9	*
Supplementary info. 2e	Akita flu lung Ifnb			Unpaired t test	WT vs Akita	0.001	17	7	**
Supplementary info. 2f	Multiplex ELISA IL-10			Mann Whitney	WT vs Akita	0.0029	27	14	**
Supplementary info. 2f	Multiplex ELISA IL-27p28/IL-30			Mann Whitney	WT vs Akita	0.4028	27	14	ns
Supplementary info. 2f	Multiplex ELISA IL-6			Mann Whitney	WT vs Akita	0.0016	27	14	**
Supplementary info. 2f	Multiplex ELISA IP-10			Mann Whitney	WT vs Akita	0.0003	27	14	***	***
Supplementary info. 2f	Multiplex ELISA KC/GRO			Mann Whitney	WT vs Akita	0.0188	27	14	*
Supplementary info. 2f	Multiplex ELISA MCP-1			Mann Whitney	WT vs Akita	0.0006	27	14	***	***
Supplementary info. 2f	Multiplex ELISA MIP-1α			Mann Whitney	WT vs Akita	0.0423	27	14	*
Supplementary info. 2f	Multiplex ELISA MIP2			Unpaired t test	WT vs Akita	0.001	27	14	**
Supplementary info. 2f	Multiplex ELISA TNF-α			Unpaired t test	WT vs Akita	0.0715	27	14	ns
Supplementary info. 2f	Multiplex ELISA IL-15			Mann Whitney	WT vs Akita	0.9712	27	14	ns
Supplementary info. 2f	Multiplex ELISA IL-17A/F			Mann Whitney	WT vs Akita	0.6517	27	14	ns
Supplementary info. 2f	Multiplex ELISA IL-1β			Mann Whitney	WT vs Akita	0.0056	27	14	**
Supplementary info. 2f	Multiplex ELISA IL-2			Mann Whitney	WT vs Akita	0.0035	27	14	**
Supplementary info. 2f	Multiplex ELISA IL-33			Mann Whitney	WT vs Akita	0.206	27	14	ns
Supplementary info. 2f	Multiplex ELISA IL-4			Mann Whitney	WT vs Akita	0.3035	27	14	ns
Supplementary info. 2f	Multiplex ELISA IL-5			Mann Whitney	WT vs Akita	0.2692	27	14	ns
Supplementary info. 2f	Multiplex ELISA IL-9			Mann Whitney	WT vs Akita	0.028	27	14	*
Supplementary info. 6	cell counts from the scRNAseq	Ly-6c+ Monocyte		Two-way ANOVA with TukeyHSD	WT:0-A:0	0.997069	4	4	ns
Supplementary info. 6	cell counts from the scRNAseq	Ly-6c+ Monocyte		Two-way ANOVA with TukeyHSD	A:1-A:0	0.99883	4	4	ns
Supplementary info. 6	cell counts from the scRNAseq	Ly-6c+ Monocyte		Two-way ANOVA with TukeyHSD	A:10-A:0	0.993734	4	4	ns
Supplementary info. 6	cell counts from the scRNAseq	Ly-6c+ Monocyte		Two-way ANOVA with TukeyHSD	WT:1-WT:0	0.94469	4	4	ns
Supplementary info. 6	cell counts from the scRNAseq	Ly-6c+ Monocyte		Two-way ANOVA with TukeyHSD	WT:10-WT:0	0.23141	4	4	ns
Supplementary info. 6	cell counts from the scRNAseq	Ly-6c+ Monocyte		Two-way ANOVA with TukeyHSD	WT:1-A:1	1	4	4	ns
Supplementary info. 6	cell counts from the scRNAseq	Ly-6c+ Monocyte		Two-way ANOVA with TukeyHSD	A:10-A:1	0.999982	4	4	ns
Supplementary info. 6	cell counts from the scRNAseq	Ly-6c+ Monocyte		Two-way ANOVA with TukeyHSD	WT:10-WT:1	0.700147	4	4	ns
Supplementary info. 6	cell counts from the scRNAseq	Ly-6c+ Monocyte		Two-way ANOVA with TukeyHSD	WT:10-A:10	0.760613	4	4	ns
Supplementary info. 6	cell counts from the scRNAseq	Ly-6c- Monocyte		Two-way ANOVA with TukeyHSD	WT:0-A:0	0.996934	4	4	ns
Supplementary info. 6	cell counts from the scRNAseq	Ly-6c- Monocyte		Two-way ANOVA with TukeyHSD	A:1-A:0	0.996923	4	4	ns
Supplementary info. 6	cell counts from the scRNAseq	Ly-6c- Monocyte		Two-way ANOVA with TukeyHSD	A:10-A:0	0.986075	4	4	ns
Supplementary info. 6	cell counts from the scRNAseq	Ly-6c- Monocyte		Two-way ANOVA with TukeyHSD	WT:1-WT:0	0.988814	4	4	ns
Supplementary info. 6	cell counts from the scRNAseq	Ly-6c- Monocyte		Two-way ANOVA with TukeyHSD	WT:10-WT:0	0.963937	4	4	ns
Supplementary info. 6	cell counts from the scRNAseq	Ly-6c- Monocyte		Two-way ANOVA with TukeyHSD	WT:1-A:1	0.999528	4	4	ns
Supplementary info. 6	cell counts from the scRNAseq	Ly-6c- Monocyte		Two-way ANOVA with TukeyHSD	A:10-A:1	0.873701	4	4	ns
Supplementary info. 6	cell counts from the scRNAseq	Ly-6c- Monocyte		Two-way ANOVA with TukeyHSD	WT:10-WT:1	0.99996	4	4	ns
Supplementary info. 6	cell counts from the scRNAseq	Ly-6c- Monocyte		Two-way ANOVA with TukeyHSD	WT:10-A:10	0.918584	4	4	ns
Supplementary info. 6	cell counts from the scRNAseq	Macrophage activated		Two-way ANOVA with TukeyHSD	WT:0-A:0	1	4	4	ns
Supplementary info. 6	cell counts from the scRNAseq	Macrophage activated		Two-way ANOVA with TukeyHSD	A:1-A:0	1	4	4	ns
Supplementary info. 6	cell counts from the scRNAseq	Macrophage activated		Two-way ANOVA with TukeyHSD	A:10-A:0	0.296349	4	4	ns
Supplementary info. 6	cell counts from the scRNAseq	Macrophage activated		Two-way ANOVA with TukeyHSD	WT:1-WT:0	1	4	4	ns
Supplementary info. 6	cell counts from the scRNAseq	Macrophage activated		Two-way ANOVA with TukeyHSD	WT:10-WT:0	0.326697	4	4	ns
Supplementary info. 6	cell counts from the scRNAseq	Macrophage activated		Two-way ANOVA with TukeyHSD	WT:1-A:1	1	4	4	ns
Supplementary info. 6	cell counts from the scRNAseq	Macrophage activated		Two-way ANOVA with TukeyHSD	A:10-A:1	0.305511	4	4	ns
Supplementary info. 6	cell counts from the scRNAseq	Macrophage activated		Two-way ANOVA with TukeyHSD	WT:10-WT:1	0.338731	4	4	ns
Supplementary info. 6	cell counts from the scRNAseq	Macrophage activated		Two-way ANOVA with TukeyHSD	WT:10-A:10	0.999999	4	4	ns
Supplementary info. 6	cell counts from the scRNAseq	Interstitial macrophage		Two-way ANOVA with TukeyHSD	WT:0-A:0	0.980813	4	4	ns
Supplementary info. 6	cell counts from the scRNAseq	Interstitial macrophage		Two-way ANOVA with TukeyHSD	A:1-A:0	0.998861	4	4	ns
Supplementary info. 6	cell counts from the scRNAseq	Interstitial macrophage		Two-way ANOVA with TukeyHSD	A:10-A:0	0.833111	4	4	ns
Supplementary info. 6	cell counts from the scRNAseq	Interstitial macrophage		Two-way ANOVA with TukeyHSD	WT:1-WT:0	0.873457	4	4	ns
Supplementary info. 6	cell counts from the scRNAseq	Interstitial macrophage		Two-way ANOVA with TukeyHSD	WT:10-WT:0	0.999417	4	4	ns
Supplementary info. 6	cell counts from the scRNAseq	Interstitial macrophage		Two-way ANOVA with TukeyHSD	WT:1-A:1	1	4	4	ns
Supplementary info. 6	cell counts from the scRNAseq	Interstitial macrophage		Two-way ANOVA with TukeyHSD	A:10-A:1	0.626398	4	4	ns
Supplementary info. 6	cell counts from the scRNAseq	Interstitial macrophage		Two-way ANOVA with TukeyHSD	WT:10-WT:1	0.96789	4	4	ns
Supplementary info. 6	cell counts from the scRNAseq	Interstitial macrophage		Two-way ANOVA with TukeyHSD	WT:10-A:10	0.957394	4	4	ns
Supplementary info. 6	cell counts from the scRNAseq	Interstitial macrophage activated		Two-way ANOVA with TukeyHSD	WT:0-A:0	1	4	4	ns
Supplementary info. 6	cell counts from the scRNAseq	Interstitial macrophage activated		Two-way ANOVA with TukeyHSD	A:1-A:0	1	4	4	ns
Supplementary info. 6	cell counts from the scRNAseq	Interstitial macrophage activated		Two-way ANOVA with TukeyHSD	A:10-A:0	5.20198e-06	4	4	****
Supplementary info. 6	cell counts from the scRNAseq	Interstitial macrophage activated		Two-way ANOVA with TukeyHSD	WT:1-WT:0	0.999999	4	4	ns
Supplementary info. 6	cell counts from the scRNAseq	Interstitial macrophage activated		Two-way ANOVA with TukeyHSD	WT:10-WT:0	9.61922e-10	4	4	****
Supplementary info. 6	cell counts from the scRNAseq	Interstitial macrophage activated		Two-way ANOVA with TukeyHSD	WT:1-A:1	0.999998	4	4	ns
Supplementary info. 6	cell counts from the scRNAseq	Interstitial macrophage activated		Two-way ANOVA with TukeyHSD	A:10-A:1	5.17498e-06	4	4	****
Supplementary info. 6	cell counts from the scRNAseq	Interstitial macrophage activated		Two-way ANOVA with TukeyHSD	WT:10-WT:1	1.07672e-09	4	4	****
Supplementary info. 6	cell counts from the scRNAseq	Interstitial macrophage activated		Two-way ANOVA with TukeyHSD	WT:10-A:10	0.000202243	4	4	***
Supplementary info. 6	cell counts from the scRNAseq	Macrophage cycling		Two-way ANOVA with TukeyHSD	WT:0-A:0	0.994125	4	4	ns
Supplementary info. 6	cell counts from the scRNAseq	Macrophage cycling		Two-way ANOVA with TukeyHSD	A:1-A:0	1	4	4	ns
Supplementary info. 6	cell counts from the scRNAseq	Macrophage cycling		Two-way ANOVA with TukeyHSD	A:10-A:0	0.488677	4	4	ns
Supplementary info. 6	cell counts from the scRNAseq	Macrophage cycling		Two-way ANOVA with TukeyHSD	WT:1-WT:0	0.968982	4	4	ns
Supplementary info. 6	cell counts from the scRNAseq	Macrophage cycling		Two-way ANOVA with TukeyHSD	WT:10-WT:0	4.31119e-06	4	4	****
Supplementary info. 6	cell counts from the scRNAseq	Macrophage cycling		Two-way ANOVA with TukeyHSD	WT:1-A:1	0.999928	4	4	ns
Supplementary info. 6	cell counts from the scRNAseq	Macrophage cycling		Two-way ANOVA with TukeyHSD	A:10-A:1	0.504878	4	4	ns
Supplementary info. 6	cell counts from the scRNAseq	Macrophage cycling		Two-way ANOVA with TukeyHSD	WT:10-WT:1	1.77551e-05	4	4	****
Supplementary info. 6	cell counts from the scRNAseq	Macrophage cycling		Two-way ANOVA with TukeyHSD	WT:10-A:10	0.000389214	4	4	***
Supplementary info. 6	cell counts from the scRNAseq	Alveolar macrophage		Two-way ANOVA with TukeyHSD	WT:0-A:0	0.999968	4	4	ns
Supplementary info. 6	cell counts from the scRNAseq	Alveolar macrophage		Two-way ANOVA with TukeyHSD	A:1-A:0	0.907996	4	4	ns
Supplementary info. 6	cell counts from the scRNAseq	Alveolar macrophage		Two-way ANOVA with TukeyHSD	A:10-A:0	0.0598433	4	4	ns
Supplementary info. 6	cell counts from the scRNAseq	Alveolar macrophage		Two-way ANOVA with TukeyHSD	WT:1-WT:0	0.961652	4	4	ns
Supplementary info. 6	cell counts from the scRNAseq	Alveolar macrophage		Two-way ANOVA with TukeyHSD	WT:10-WT:0	0.111621	4	4	ns
Supplementary info. 6	cell counts from the scRNAseq	Alveolar macrophage		Two-way ANOVA with TukeyHSD	WT:1-A:1	1	4	4	ns
Supplementary info. 6	cell counts from the scRNAseq	Alveolar macrophage		Two-way ANOVA with TukeyHSD	A:10-A:1	0.342387	4	4	ns
Supplementary info. 6	cell counts from the scRNAseq	Alveolar macrophage		Two-way ANOVA with TukeyHSD	WT:10-WT:1	0.408369	4	4	ns
Supplementary info. 6	cell counts from the scRNAseq	Alveolar macrophage		Two-way ANOVA with TukeyHSD	WT:10-A:10	0.999988	4	4	ns
Supplementary info. 6	cell counts from the scRNAseq	Alveolar macrophage activated		Two-way ANOVA with TukeyHSD	WT:0-A:0	0.999978	4	4	ns
Supplementary info. 6	cell counts from the scRNAseq	Alveolar macrophage activated		Two-way ANOVA with TukeyHSD	A:1-A:0	1	4	4	ns
Supplementary info. 6	cell counts from the scRNAseq	Alveolar macrophage activated		Two-way ANOVA with TukeyHSD	A:10-A:0	1.41852e-09	4	4	****
Supplementary info. 6	cell counts from the scRNAseq	Alveolar macrophage activated		Two-way ANOVA with TukeyHSD	WT:1-WT:0	0.999961	4	4	ns
Supplementary info. 6	cell counts from the scRNAseq	Alveolar macrophage activated		Two-way ANOVA with TukeyHSD	WT:10-WT:0	1.67644e-12	4	4	****
Supplementary info. 6	cell counts from the scRNAseq	Alveolar macrophage activated		Two-way ANOVA with TukeyHSD	WT:1-A:1	0.999479	4	4	ns
Supplementary info. 6	cell counts from the scRNAseq	Alveolar macrophage activated		Two-way ANOVA with TukeyHSD	A:10-A:1	1.4842e-09	4	4	****
Supplementary info. 6	cell counts from the scRNAseq	Alveolar macrophage activated		Two-way ANOVA with TukeyHSD	WT:10-WT:1	1.95488e-12	4	4	****
Supplementary info. 6	cell counts from the scRNAseq	Alveolar macrophage activated		Two-way ANOVA with TukeyHSD	WT:10-A:10	4.39995e-05	4	4	****
Supplementary info. 6	cell counts from the scRNAseq	Neutrophils		Two-way ANOVA with TukeyHSD	WT:0-A:0	0.999062	4	4	ns
Supplementary info. 6	cell counts from the scRNAseq	Neutrophils		Two-way ANOVA with TukeyHSD	A:1-A:0	0.9996	4	4	ns
Supplementary info. 6	cell counts from the scRNAseq	Neutrophils		Two-way ANOVA with TukeyHSD	A:10-A:0	0.922143	4	4	ns
Supplementary info. 6	cell counts from the scRNAseq	Neutrophils		Two-way ANOVA with TukeyHSD	WT:1-WT:0	0.74826	4	4	ns
Supplementary info. 6	cell counts from the scRNAseq	Neutrophils		Two-way ANOVA with TukeyHSD	WT:1-A:1	0.979627	4	4	ns
Supplementary info. 6	cell counts from the scRNAseq	Neutrophils		Two-way ANOVA with TukeyHSD	A:10-A:1	0.983526	4	4	ns
Supplementary info. 6	cell counts from the scRNAseq	Neutrophils		Two-way ANOVA with TukeyHSD	WT:10-WT:1	0.970168	4	4	ns
Supplementary info. 6	cell counts from the scRNAseq	Neutrophils		Two-way ANOVA with TukeyHSD	WT:10-WT:0	0.318
Supplementary info. 6	cell counts from the scRNAseq	Neutrophils		Two-way ANOVA with TukeyHSD	WT:10-A:10	0.964338	4	4	ns
Supplementary info. 6	cell counts from the scRNAseq	Basophils		Two-way ANOVA with TukeyHSD	WT:0-A:0	1	4	4	ns
Supplementary info. 6	cell counts from the scRNAseq	Basophils		Two-way ANOVA with TukeyHSD	A:1-A:0	0.993807	4	4	ns
Supplementary info. 6	cell counts from the scRNAseq	Basophils		Two-way ANOVA with TukeyHSD	A:10-A:0	0.343914	4	4	ns
Supplementary info. 6	cell counts from the scRNAseq	Basophils		Two-way ANOVA with TukeyHSD	WT:1-WT:0	0.91183	4	4	ns
Supplementary info. 6	cell counts from the scRNAseq	Basophils		Two-way ANOVA with TukeyHSD	WT:10-WT:0	0.00577405	4	4	**
Supplementary info. 6	cell counts from the scRNAseq	Basophils		Two-way ANOVA with TukeyHSD	WT:1-A:1	0.649981	4	4	ns
Supplementary info. 6	cell counts from the scRNAseq	Basophils		Two-way ANOVA with TukeyHSD	A:10-A:1	0.145808	4	4	ns
Supplementary info. 6	cell counts from the scRNAseq	Basophils		Two-way ANOVA with TukeyHSD	WT:10-WT:1	0.0458831	4	4	*
Supplementary info. 6	cell counts from the scRNAseq	Basophils		Two-way ANOVA with TukeyHSD	WT:10-A:10	0.309533	4	4	ns
Supplementary info. 6	cell counts from the scRNAseq	CD64+ cDC2		Two-way ANOVA with TukeyHSD	WT:0-A:0	0.92882	4	4	ns
Supplementary info. 6	cell counts from the scRNAseq	CD64+ cDC2		Two-way ANOVA with TukeyHSD	A:1-A:0	1	4	4	ns
Supplementary info. 6	cell counts from the scRNAseq	CD64+ cDC2		Two-way ANOVA with TukeyHSD	A:10-A:0	0.61682	4	4	ns
Supplementary info. 6	cell counts from the scRNAseq	CD64+ cDC2		Two-way ANOVA with TukeyHSD	WT:1-WT:0	0.937426	4	4	ns
Supplementary info. 6	cell counts from the scRNAseq	CD64+ cDC2		Two-way ANOVA with TukeyHSD	WT:10-WT:0	0.0232887	4	4	*
Supplementary info. 6	cell counts from the scRNAseq	CD64+ cDC2		Two-way ANOVA with TukeyHSD	WT:1-A:1	0.999999	4	4	ns
Supplementary info. 6	cell counts from the scRNAseq	CD64+ cDC2		Two-way ANOVA with TukeyHSD	A:10-A:1	0.65444	4	4	ns
Supplementary info. 6	cell counts from the scRNAseq	CD64+ cDC2		Two-way ANOVA with TukeyHSD	WT:10-WT:1	0.137661	4	4	ns
Supplementary info. 6	cell counts from the scRNAseq	CD64+ cDC2		Two-way ANOVA with TukeyHSD	WT:10-A:10	0.903958	4	4	ns
Supplementary info. 6	cell counts from the scRNAseq	MGL2+ cDC2		Two-way ANOVA with TukeyHSD	WT:0-A:0	0.968328	4	4	ns
Supplementary info. 6	cell counts from the scRNAseq	MGL2+ cDC2		Two-way ANOVA with TukeyHSD	A:1-A:0	0.998318	4	4	ns
Supplementary info. 6	cell counts from the scRNAseq	MGL2+ cDC2		Two-way ANOVA with TukeyHSD	A:10-A:0	0.370714	4	4	ns
Supplementary info. 6	cell counts from the scRNAseq	MGL2+ cDC2		Two-way ANOVA with TukeyHSD	WT:1-WT:0	0.74364	4	4	ns
Supplementary info. 6	cell counts from the scRNAseq	MGL2+ cDC2		Two-way ANOVA with TukeyHSD	WT:10-WT:0	0.635237	4	4	ns
Supplementary info. 6	cell counts from the scRNAseq	MGL2+ cDC2		Two-way ANOVA with TukeyHSD	WT:1-A:1	0.911616	4	4	ns
Supplementary info. 6	cell counts from the scRNAseq	MGL2+ cDC2		Two-way ANOVA with TukeyHSD	A:10-A:1	0.602062	4	4	ns
Supplementary info. 6	cell counts from the scRNAseq	MGL2+ cDC2		Two-way ANOVA with TukeyHSD	WT:10-WT:1	0.0815446	4	4	ns
Supplementary info. 6	cell counts from the scRNAseq	MGL2+ cDC2		Two-way ANOVA with TukeyHSD	WT:10-A:10	0.99952	4	4	ns
Supplementary info. 6	cell counts from the scRNAseq	cDC2 cycling		Two-way ANOVA with TukeyHSD	WT:0-A:0	1	4	4	ns
Supplementary info. 6	cell counts from the scRNAseq	cDC2 cycling		Two-way ANOVA with TukeyHSD	A:1-A:0	1	4	4	ns
Supplementary info. 6	cell counts from the scRNAseq	cDC2 cycling		Two-way ANOVA with TukeyHSD	A:10-A:0	0.00349139	4	4	**
Supplementary info. 6	cell counts from the scRNAseq	cDC2 cycling		Two-way ANOVA with TukeyHSD	WT:1-WT:0	0.999993	4	4	ns
Supplementary info. 6	cell counts from the scRNAseq	cDC2 cycling		Two-way ANOVA with TukeyHSD	WT:10-WT:0	3.01889e-05	4	4	****
Supplementary info. 6	cell counts from the scRNAseq	cDC2 cycling		Two-way ANOVA with TukeyHSD	WT:1-A:1	0.999975	4	4	ns
Supplementary info. 6	cell counts from the scRNAseq	cDC2 cycling		Two-way ANOVA with TukeyHSD	A:10-A:1	0.00330119	4	4	**
Supplementary info. 6	cell counts from the scRNAseq	cDC2 cycling		Two-way ANOVA with TukeyHSD	WT:10-WT:1	3.8869e-05	4	4	****
Supplementary info. 6	cell counts from the scRNAseq	cDC2 cycling		Two-way ANOVA with TukeyHSD	WT:10-A:10	0.228308	4	4	ns
Supplementary info. 6	cell counts from the scRNAseq	Platelets		Two-way ANOVA with TukeyHSD	WT:0-A:0	0.999985	4	4	ns
Supplementary info. 6	cell counts from the scRNAseq	Platelets		Two-way ANOVA with TukeyHSD	A:1-A:0	0.625082	4	4	ns
Supplementary info. 6	cell counts from the scRNAseq	Platelets		Two-way ANOVA with TukeyHSD	A:10-A:0	0.999421	4	4	ns
Supplementary info. 6	cell counts from the scRNAseq	Platelets		Two-way ANOVA with TukeyHSD	WT:1-WT:0	0.817069	4	4	ns
Supplementary info. 6	cell counts from the scRNAseq	Platelets		Two-way ANOVA with TukeyHSD	WT:10-WT:0	0.999426	4	4	ns
Supplementary info. 6	cell counts from the scRNAseq	Platelets		Two-way ANOVA with TukeyHSD	WT:1-A:1	0.995561	4	4	ns
Supplementary info. 6	cell counts from the scRNAseq	Platelets		Two-way ANOVA with TukeyHSD	A:10-A:1	0.808384	4	4	ns
Supplementary info. 6	cell counts from the scRNAseq	Platelets		Two-way ANOVA with TukeyHSD	WT:10-WT:1	0.94041	4	4	ns
Supplementary info. 6	cell counts from the scRNAseq	Platelets		Two-way ANOVA with TukeyHSD	WT:10-A:10	0.999984	4	4	ns
Supplementary info. 6	cell counts from the scRNAseq	Erythrocyte		Two-way ANOVA with TukeyHSD	WT:0-A:0	0.984377	4	4	ns
Supplementary info. 6	cell counts from the scRNAseq	Erythrocyte		Two-way ANOVA with TukeyHSD	A:1-A:0	0.995953	4	4	ns
Supplementary info. 6	cell counts from the scRNAseq	Erythrocyte		Two-way ANOVA with TukeyHSD	A:10-A:0	0.999822	4	4	ns
Supplementary info. 6	cell counts from the scRNAseq	Erythrocyte		Two-way ANOVA with TukeyHSD	WT:1-WT:0	0.994563	4	4	ns
Supplementary info. 6	cell counts from the scRNAseq	Erythrocyte		Two-way ANOVA with TukeyHSD	WT:10-WT:0	0.99066	4	4	ns
Supplementary info. 6	cell counts from the scRNAseq	Erythrocyte		Two-way ANOVA with TukeyHSD	WT:1-A:1	0.987492	4	4	ns
Supplementary info. 6	cell counts from the scRNAseq	Erythrocyte		Two-way ANOVA with TukeyHSD	A:10-A:1	0.999886	4	4	ns
Supplementary info. 6	cell counts from the scRNAseq	Erythrocyte		Two-way ANOVA with TukeyHSD	WT:10-WT:1	1	4	4	ns
Supplementary info. 6	cell counts from the scRNAseq	Erythrocyte		Two-way ANOVA with TukeyHSD	WT:10-A:10	0.999407	4	4	ns
Supplementary info. 6	cell counts from the scRNAseq	NK cell		Two-way ANOVA with TukeyHSD	WT:0-A:0	0.955075	4	4	ns
Supplementary info. 6	cell counts from the scRNAseq	NK cell		Two-way ANOVA with TukeyHSD	A:1-A:0	0.999991	4	4	ns
Supplementary info. 6	cell counts from the scRNAseq	NK cell		Two-way ANOVA with TukeyHSD	A:10-A:0	0.779683	4	4	ns
Supplementary info. 6	cell counts from the scRNAseq	NK cell		Two-way ANOVA with TukeyHSD	WT:1-WT:0	0.998936	4	4	ns
Supplementary info. 6	cell counts from the scRNAseq	NK cell		Two-way ANOVA with TukeyHSD	WT:10-WT:0	0.00593579	4	4	**
Supplementary info. 6	cell counts from the scRNAseq	NK cell		Two-way ANOVA with TukeyHSD	WT:1-A:1	0.88618	4	4	ns
Supplementary info. 6	cell counts from the scRNAseq	NK cell		Two-way ANOVA with TukeyHSD	A:10-A:1	0.848485	4	4	ns
Supplementary info. 6	cell counts from the scRNAseq	NK cell		Two-way ANOVA with TukeyHSD	WT:10-WT:1	0.0129329	4	4	*
Supplementary info. 6	cell counts from the scRNAseq	NK cell		Two-way ANOVA with TukeyHSD	WT:10-A:10	0.0156258	4	4	*
Supplementary info. 6	cell counts from the scRNAseq	NK cell cycling		Two-way ANOVA with TukeyHSD	WT:0-A:0	0.999902	4	4	ns
Supplementary info. 6	cell counts from the scRNAseq	NK cell cycling		Two-way ANOVA with TukeyHSD	A:1-A:0	0.983185	4	4	ns
Supplementary info. 6	cell counts from the scRNAseq	NK cell cycling		Two-way ANOVA with TukeyHSD	A:10-A:0	0.00250095	4	4	**
Supplementary info. 6	cell counts from the scRNAseq	NK cell cycling		Two-way ANOVA with TukeyHSD	WT:1-WT:0	0.999854	4	4	ns
Supplementary info. 6	cell counts from the scRNAseq	NK cell cycling		Two-way ANOVA with TukeyHSD	WT:10-WT:0	0.0916505	4	4	ns
Supplementary info. 6	cell counts from the scRNAseq	NK cell cycling		Two-way ANOVA with TukeyHSD	WT:1-A:1	0.999951	4	4	ns
Supplementary info. 6	cell counts from the scRNAseq	NK cell cycling		Two-way ANOVA with TukeyHSD	A:10-A:1	0.00061189	4	4	***
Supplementary info. 6	cell counts from the scRNAseq	NK cell cycling		Two-way ANOVA with TukeyHSD	WT:10-WT:1	0.0572144	4	4	ns
Supplementary info. 6	cell counts from the scRNAseq	NK cell cycling		Two-way ANOVA with TukeyHSD	WT:10-A:10	0.390362	4	4	ns
Supplementary info. 6	cell counts from the scRNAseq	ILC2		Two-way ANOVA with TukeyHSD	WT:0-A:0	0.982647	4	4	ns
Supplementary info. 6	cell counts from the scRNAseq	ILC2		Two-way ANOVA with TukeyHSD	A:1-A:0	0.988793	4	4	ns
Supplementary info. 6	cell counts from the scRNAseq	ILC2		Two-way ANOVA with TukeyHSD	A:10-A:0	0.999994	4	4	ns
Supplementary info. 6	cell counts from the scRNAseq	ILC2		Two-way ANOVA with TukeyHSD	WT:1-WT:0	0.999943	4	4	ns
Supplementary info. 6	cell counts from the scRNAseq	ILC2		Two-way ANOVA with TukeyHSD	WT:10-WT:0	0.886431	4	4	ns
Supplementary info. 6	cell counts from the scRNAseq	ILC2		Two-way ANOVA with TukeyHSD	WT:1-A:1	0.999784	4	4	ns
Supplementary info. 6	cell counts from the scRNAseq	ILC2		Two-way ANOVA with TukeyHSD	A:10-A:1	0.996199	4	4	ns
Supplementary info. 6	cell counts from the scRNAseq	ILC2		Two-way ANOVA with TukeyHSD	WT:10-WT:1	0.794693	4	4	ns
Supplementary info. 6	cell counts from the scRNAseq	ILC2		Two-way ANOVA with TukeyHSD	WT:10-A:10	0.994397	4	4	ns
Supplementary info. 6	cell counts from the scRNAseq	CD4+ T cell		Two-way ANOVA with TukeyHSD	WT:0-A:0	0.999986	4	4	ns
Supplementary info. 6	cell counts from the scRNAseq	CD4+ T cell		Two-way ANOVA with TukeyHSD	A:1-A:0	0.931284	4	4	ns
Supplementary info. 6	cell counts from the scRNAseq	CD4+ T cell		Two-way ANOVA with TukeyHSD	A:10-A:0	0.852794	4	4	ns
Supplementary info. 6	cell counts from the scRNAseq	CD4+ T cell		Two-way ANOVA with TukeyHSD	WT:1-WT:0	0.683707	4	4	ns
Supplementary info. 6	cell counts from the scRNAseq	CD4+ T cell		Two-way ANOVA with TukeyHSD	WT:10-WT:0	0.00319745	4	4	**
Supplementary info. 6	cell counts from the scRNAseq	CD4+ T cell		Two-way ANOVA with TukeyHSD	WT:1-A:1	0.998712	4	4	ns
Supplementary info. 6	cell counts from the scRNAseq	CD4+ T cell		Two-way ANOVA with TukeyHSD	A:10-A:1	0.999924	4	4	ns
Supplementary info. 6	cell counts from the scRNAseq	CD4+ T cell		Two-way ANOVA with TukeyHSD	WT:10-WT:1	0.0672623	4	4	ns
Supplementary info. 6	cell counts from the scRNAseq	CD4+ T cell		Two-way ANOVA with TukeyHSD	WT:10-A:10	0.0482892	4	4	*
Supplementary info. 6	cell counts from the scRNAseq	CD4+ T cell activated		Two-way ANOVA with TukeyHSD	WT:0-A:0	1	4	4	ns
Supplementary info. 6	cell counts from the scRNAseq	CD4+ T cell activated		Two-way ANOVA with TukeyHSD	A:1-A:0	1	4	4	ns
Supplementary info. 6	cell counts from the scRNAseq	CD4+ T cell activated		Two-way ANOVA with TukeyHSD	A:10-A:0	2.96236e-05	4	4	****
Supplementary info. 6	cell counts from the scRNAseq	CD4+ T cell activated		Two-way ANOVA with TukeyHSD	WT:1-WT:0	1	4	4	ns
Supplementary info. 6	cell counts from the scRNAseq	CD4+ T cell activated		Two-way ANOVA with TukeyHSD	WT:10-WT:0	9.57495e-07	4	4	****
Supplementary info. 6	cell counts from the scRNAseq	CD4+ T cell activated		Two-way ANOVA with TukeyHSD	WT:1-A:1	0.999998	4	4	ns
Supplementary info. 6	cell counts from the scRNAseq	CD4+ T cell activated		Two-way ANOVA with TukeyHSD	A:10-A:1	2.66122e-05	4	4	****
Supplementary info. 6	cell counts from the scRNAseq	CD4+ T cell activated		Two-way ANOVA with TukeyHSD	WT:10-WT:1	1.01253e-06	4	4	****
Supplementary info. 6	cell counts from the scRNAseq	CD4+ T cell activated		Two-way ANOVA with TukeyHSD	WT:10-A:10	0.419749	4	4	ns
Supplementary info. 6	cell counts from the scRNAseq	Treg		Two-way ANOVA with TukeyHSD	WT:0-A:0	0.999527	4	4	ns
Supplementary info. 6	cell counts from the scRNAseq	Treg		Two-way ANOVA with TukeyHSD	A:1-A:0	0.993671	4	4	ns
Supplementary info. 6	cell counts from the scRNAseq	Treg		Two-way ANOVA with TukeyHSD	A:10-A:0	0.00371538	4	4	**
Supplementary info. 6	cell counts from the scRNAseq	Treg		Two-way ANOVA with TukeyHSD	WT:1-WT:0	0.999992	4	4	ns
Supplementary info. 6	cell counts from the scRNAseq	Treg		Two-way ANOVA with TukeyHSD	WT:10-WT:0	5.76585e-08	4	4	****
Supplementary info. 6	cell counts from the scRNAseq	Treg		Two-way ANOVA with TukeyHSD	WT:1-A:1	0.999999	4	4	ns
Supplementary info. 6	cell counts from the scRNAseq	Treg		Two-way ANOVA with TukeyHSD	A:10-A:1	0.0116114	4	4	*
Supplementary info. 6	cell counts from the scRNAseq	Treg		Two-way ANOVA with TukeyHSD	WT:10-WT:1	7.05514e-08	4	4	****
Supplementary info. 6	cell counts from the scRNAseq	Treg		Two-way ANOVA with TukeyHSD	WT:10-A:10	6.79352e-05	4	4	****
Supplementary info. 6	cell counts from the scRNAseq	Th17		Two-way ANOVA with TukeyHSD	WT:0-A:0	0.999936	4	4	ns
Supplementary info. 6	cell counts from the scRNAseq	Th17		Two-way ANOVA with TukeyHSD	A:1-A:0	0.99908	4	4	ns
Supplementary info. 6	cell counts from the scRNAseq	Th17		Two-way ANOVA with TukeyHSD	A:10-A:0	0.477771	4	4	ns
Supplementary info. 6	cell counts from the scRNAseq	Th17		Two-way ANOVA with TukeyHSD	WT:1-WT:0	0.999939	4	4	ns
Supplementary info. 6	cell counts from the scRNAseq	Th17		Two-way ANOVA with TukeyHSD	WT:10-WT:0	0.0155075	4	4	*
Supplementary info. 6	cell counts from the scRNAseq	Th17		Two-way ANOVA with TukeyHSD	WT:1-A:1	0.999098	4	4	ns
Supplementary info. 6	cell counts from the scRNAseq	Th17		Two-way ANOVA with TukeyHSD	A:10-A:1	0.29393	4	4	ns
Supplementary info. 6	cell counts from the scRNAseq	Th17		Two-way ANOVA with TukeyHSD	WT:10-WT:1	0.0237699	4	4	*
Supplementary info. 6	cell counts from the scRNAseq	Th17		Two-way ANOVA with TukeyHSD	WT:10-A:10	0.53453	4	4	ns
Supplementary info. 6	cell counts from the scRNAseq	CD8+ cytotoxic T cell		Two-way ANOVA with TukeyHSD	WT:0-A:0	0.999938	4	4	ns
Supplementary info. 6	cell counts from the scRNAseq	CD8+ cytotoxic T cell		Two-way ANOVA with TukeyHSD	A:1-A:0	0.999854	4	4	ns
Supplementary info. 6	cell counts from the scRNAseq	CD8+ cytotoxic T cell		Two-way ANOVA with TukeyHSD	A:10-A:0	0.630741	4	4	ns
Supplementary info. 6	cell counts from the scRNAseq	CD8+ cytotoxic T cell		Two-way ANOVA with TukeyHSD	WT:1-WT:0	0.997676	4	4	ns
Supplementary info. 6	cell counts from the scRNAseq	CD8+ cytotoxic T cell		Two-way ANOVA with TukeyHSD	WT:10-WT:0	0.204682	4	4	ns
Supplementary info. 6	cell counts from the scRNAseq	CD8+ cytotoxic T cell		Two-way ANOVA with TukeyHSD	WT:1-A:1	1	4	4	ns
Supplementary info. 6	cell counts from the scRNAseq	CD8+ cytotoxic T cell		Two-way ANOVA with TukeyHSD	A:10-A:1	0.484548	4	4	ns
Supplementary info. 6	cell counts from the scRNAseq	CD8+ cytotoxic T cell		Two-way ANOVA with TukeyHSD	WT:10-WT:1	0.095009	4	4	ns
Supplementary info. 6	cell counts from the scRNAseq	CD8+ cytotoxic T cell		Two-way ANOVA with TukeyHSD	WT:10-A:10	0.893563	4	4	ns
Supplementary info. 6	cell counts from the scRNAseq	B cell plasma		Two-way ANOVA with TukeyHSD	WT:0-A:0	1	4	4	ns
Supplementary info. 6	cell counts from the scRNAseq	B cell plasma		Two-way ANOVA with TukeyHSD	A:1-A:0	1	4	4	ns
Supplementary info. 6	cell counts from the scRNAseq	B cell plasma		Two-way ANOVA with TukeyHSD	A:10-A:0	0.1335	4	4	ns
Supplementary info. 6	cell counts from the scRNAseq	B cell plasma		Two-way ANOVA with TukeyHSD	WT:1-WT:0	1	4	4	ns
Supplementary info. 6	cell counts from the scRNAseq	B cell plasma		Two-way ANOVA with TukeyHSD	WT:10-WT:0	0.0461333	4	4	*
Supplementary info. 6	cell counts from the scRNAseq	B cell plasma		Two-way ANOVA with TukeyHSD	WT:1-A:1	1	4	4	ns
Supplementary info. 6	cell counts from the scRNAseq	B cell plasma		Two-way ANOVA with TukeyHSD	A:10-A:1	0.128509	4	4	ns
Supplementary info. 6	cell counts from the scRNAseq	B cell plasma		Two-way ANOVA with TukeyHSD	WT:10-WT:1	0.0415776	4	4	*
Supplementary info. 6	cell counts from the scRNAseq	B cell plasma		Two-way ANOVA with TukeyHSD	WT:10-A:10	0.989527	4	4	ns
Supplementary info. 6	cell counts from the scRNAseq	B cell cycling		Two-way ANOVA with TukeyHSD	WT:0-A:0	0.999955	4	4	ns
Supplementary info. 6	cell counts from the scRNAseq	B cell cycling		Two-way ANOVA with TukeyHSD	A:1-A:0	0.999978	4	4	ns
Supplementary info. 6	cell counts from the scRNAseq	B cell cycling		Two-way ANOVA with TukeyHSD	A:10-A:0	0.0219689	4	4	*
Supplementary info. 6	cell counts from the scRNAseq	B cell cycling		Two-way ANOVA with TukeyHSD	WT:1-WT:0	0.99999	4	4	ns
Supplementary info. 6	cell counts from the scRNAseq	B cell cycling		Two-way ANOVA with TukeyHSD	WT:10-WT:0	0.00218195	4	4	**
Supplementary info. 6	cell counts from the scRNAseq	B cell cycling		Two-way ANOVA with TukeyHSD	WT:1-A:1	0.999996	4	4	ns
Supplementary info. 6	cell counts from the scRNAseq	B cell cycling		Two-way ANOVA with TukeyHSD	A:10-A:1	0.0155399	4	4	*
Supplementary info. 6	cell counts from the scRNAseq	B cell cycling		Two-way ANOVA with TukeyHSD	WT:10-WT:1	0.00295715	4	4	**
Supplementary info. 6	cell counts from the scRNAseq	B cell cycling		Two-way ANOVA with TukeyHSD	WT:10-A:10	0.940715	4	4	ns
Supplementary info. 6	cell counts from the scRNAseq	AT1		Two-way ANOVA with TukeyHSD	WT:0-A:0	0.329656	4	4	ns
Supplementary info. 6	cell counts from the scRNAseq	AT1		Two-way ANOVA with TukeyHSD	A:1-A:0	0.936219	4	4	ns
Supplementary info. 6	cell counts from the scRNAseq	AT1		Two-way ANOVA with TukeyHSD	A:10-A:0	0.717323	4	4	ns
Supplementary info. 6	cell counts from the scRNAseq	AT1		Two-way ANOVA with TukeyHSD	WT:1-WT:0	0.812207	4	4	ns
Supplementary info. 6	cell counts from the scRNAseq	AT1		Two-way ANOVA with TukeyHSD	WT:10-WT:0	1	4	4	ns
Supplementary info. 6	cell counts from the scRNAseq	AT1		Two-way ANOVA with TukeyHSD	WT:1-A:1	1	4	4	ns
Supplementary info. 6	cell counts from the scRNAseq	AT1		Two-way ANOVA with TukeyHSD	A:10-A:1	0.995682	4	4	ns
Supplementary info. 6	cell counts from the scRNAseq	AT1		Two-way ANOVA with TukeyHSD	WT:10-WT:1	0.820935	4	4	ns
Supplementary info. 6	cell counts from the scRNAseq	AT1		Two-way ANOVA with TukeyHSD	WT:10-A:10	0.983447	4	4	ns
Supplementary info. 6	cell counts from the scRNAseq	AT2		Two-way ANOVA with TukeyHSD	WT:0-A:0	0.21598	4	4	ns
Supplementary info. 6	cell counts from the scRNAseq	AT2		Two-way ANOVA with TukeyHSD	A:1-A:0	0.99757	4	4	ns
Supplementary info. 6	cell counts from the scRNAseq	AT2		Two-way ANOVA with TukeyHSD	A:10-A:0	0.0508082	4	4	ns
Supplementary info. 6	cell counts from the scRNAseq	AT2		Two-way ANOVA with TukeyHSD	WT:1-WT:0	0.472268	4	4	ns
Supplementary info. 6	cell counts from the scRNAseq	AT2		Two-way ANOVA with TukeyHSD	WT:10-WT:0	0.979176	4	4	ns
Supplementary info. 6	cell counts from the scRNAseq	AT2		Two-way ANOVA with TukeyHSD	WT:1-A:1	0.916818	4	4	ns
Supplementary info. 6	cell counts from the scRNAseq	AT2		Two-way ANOVA with TukeyHSD	A:10-A:1	0.0208785	4	4	*
Supplementary info. 6	cell counts from the scRNAseq	AT2		Two-way ANOVA with TukeyHSD	WT:10-WT:1	0.166027	4	4	ns
Supplementary info. 6	cell counts from the scRNAseq	AT2		Two-way ANOVA with TukeyHSD	WT:10-A:10	0.999999	4	4	ns
Supplementary info. 6	cell counts from the scRNAseq	AT2 activated		Two-way ANOVA with TukeyHSD	WT:0-A:0	0.999975	4	4	ns
Supplementary info. 6	cell counts from the scRNAseq	AT2 activated		Two-way ANOVA with TukeyHSD	A:1-A:0	0.998496	4	4	ns
Supplementary info. 6	cell counts from the scRNAseq	AT2 activated		Two-way ANOVA with TukeyHSD	A:10-A:0	0.00548776	4	4	**
Supplementary info. 6	cell counts from the scRNAseq	AT2 activated		Two-way ANOVA with TukeyHSD	WT:1-WT:0	0.289385	4	4	ns
Supplementary info. 6	cell counts from the scRNAseq	AT2 activated		Two-way ANOVA with TukeyHSD	WT:10-WT:0	0.000872848	4	4	***
Supplementary info. 6	cell counts from the scRNAseq	AT2 activated		Two-way ANOVA with TukeyHSD	WT:1-A:1	0.596569	4	4	ns
Supplementary info. 6	cell counts from the scRNAseq	AT2 activated		Two-way ANOVA with TukeyHSD	A:10-A:1	0.0126812	4	4	*
Supplementary info. 6	cell counts from the scRNAseq	AT2 activated		Two-way ANOVA with TukeyHSD	WT:10-WT:1	0.0814772	4	4	ns
Supplementary info. 6	cell counts from the scRNAseq	AT2 activated		Two-way ANOVA with TukeyHSD	WT:10-A:10	0.979844	4	4	ns
Supplementary info. 6	cell counts from the scRNAseq	AT2 progenitor		Two-way ANOVA with TukeyHSD	WT:0-A:0	0.99978	4	4	ns
Supplementary info. 6	cell counts from the scRNAseq	AT2 progenitor		Two-way ANOVA with TukeyHSD	A:1-A:0	0.949892	4	4	ns
Supplementary info. 6	cell counts from the scRNAseq	AT2 progenitor		Two-way ANOVA with TukeyHSD	A:10-A:0	0.553354	4	4	ns
Supplementary info. 6	cell counts from the scRNAseq	AT2 progenitor		Two-way ANOVA with TukeyHSD	WT:1-WT:0	0.994654	4	4	ns
Supplementary info. 6	cell counts from the scRNAseq	AT2 progenitor		Two-way ANOVA with TukeyHSD	WT:10-WT:0	0.660581	4	4	ns
Supplementary info. 6	cell counts from the scRNAseq	AT2 progenitor		Two-way ANOVA with TukeyHSD	WT:1-A:1	0.988595	4	4	ns
Supplementary info. 6	cell counts from the scRNAseq	AT2 progenitor		Two-way ANOVA with TukeyHSD	A:10-A:1	0.958658	4	4	ns
Supplementary info. 6	cell counts from the scRNAseq	AT2 progenitor		Two-way ANOVA with TukeyHSD	WT:10-WT:1	0.914023	4	4	ns
Supplementary info. 6	cell counts from the scRNAseq	AT2 progenitor		Two-way ANOVA with TukeyHSD	WT:10-A:10	0.997388	4	4	ns
Supplementary info. 6	cell counts from the scRNAseq	Cilliated epithelial		Two-way ANOVA with TukeyHSD	WT:0-A:0	1	4	4	ns
Supplementary info. 6	cell counts from the scRNAseq	Cilliated epithelial		Two-way ANOVA with TukeyHSD	A:1-A:0	1	4	4	ns
Supplementary info. 6	cell counts from the scRNAseq	Cilliated epithelial		Two-way ANOVA with TukeyHSD	A:10-A:0	0.141196	4	4	ns
Supplementary info. 6	cell counts from the scRNAseq	Cilliated epithelial		Two-way ANOVA with TukeyHSD	WT:1-WT:0	0.998485	4	4	ns
Supplementary info. 6	cell counts from the scRNAseq	Cilliated epithelial		Two-way ANOVA with TukeyHSD	WT:10-WT:0	0.00326726	4	4	**
Supplementary info. 6	cell counts from the scRNAseq	Cilliated epithelial		Two-way ANOVA with TukeyHSD	WT:1-A:1	0.99919	4	4	ns
Supplementary info. 6	cell counts from the scRNAseq	Cilliated epithelial		Two-way ANOVA with TukeyHSD	A:10-A:1	0.144761	4	4	ns
Supplementary info. 6	cell counts from the scRNAseq	Cilliated epithelial		Two-way ANOVA with TukeyHSD	WT:10-WT:1	0.00758738	4	4	**
Supplementary info. 6	cell counts from the scRNAseq	Cilliated epithelial		Two-way ANOVA with TukeyHSD	WT:10-A:10	0.472807	4	4	ns
Supplementary info. 6	cell counts from the scRNAseq	Club		Two-way ANOVA with TukeyHSD	WT:0-A:0	0.988615	4	4	ns
Supplementary info. 6	cell counts from the scRNAseq	Club		Two-way ANOVA with TukeyHSD	A:1-A:0	0.983125	4	4	ns
Supplementary info. 6	cell counts from the scRNAseq	Club		Two-way ANOVA with TukeyHSD	A:10-A:0	0.962253	4	4	ns
Supplementary info. 6	cell counts from the scRNAseq	Club		Two-way ANOVA with TukeyHSD	WT:1-WT:0	0.997951	4	4	ns
Supplementary info. 6	cell counts from the scRNAseq	Club		Two-way ANOVA with TukeyHSD	WT:10-WT:0	0.236781	4	4	ns
Supplementary info. 6	cell counts from the scRNAseq	Club		Two-way ANOVA with TukeyHSD	WT:1-A:1	0.996295	4	4	ns
Supplementary info. 6	cell counts from the scRNAseq	Club		Two-way ANOVA with TukeyHSD	A:10-A:1	0.681389	4	4	ns
Supplementary info. 6	cell counts from the scRNAseq	Club		Two-way ANOVA with TukeyHSD	WT:10-WT:1	0.435644	4	4	ns
Supplementary info. 6	cell counts from the scRNAseq	Club		Two-way ANOVA with TukeyHSD	WT:10-A:10	0.942109	4	4	ns
Supplementary info. 6	cell counts from the scRNAseq	Epithelial cycling		Two-way ANOVA with TukeyHSD	WT:0-A:0	0.382545	4	4	ns
Supplementary info. 6	cell counts from the scRNAseq	Epithelial cycling		Two-way ANOVA with TukeyHSD	A:1-A:0	0.940516	4	4	ns
Supplementary info. 6	cell counts from the scRNAseq	Epithelial cycling		Two-way ANOVA with TukeyHSD	A:10-A:0	0.227887	4	4	ns
Supplementary info. 6	cell counts from the scRNAseq	Epithelial cycling		Two-way ANOVA with TukeyHSD	WT:1-WT:0	0.464077	4	4	ns
Supplementary info. 6	cell counts from the scRNAseq	Epithelial cycling		Two-way ANOVA with TukeyHSD	WT:10-WT:0	0.996246	4	4	ns
Supplementary info. 6	cell counts from the scRNAseq	Epithelial cycling		Two-way ANOVA with TukeyHSD	WT:1-A:1	0.893053	4	4	ns
Supplementary info. 6	cell counts from the scRNAseq	Epithelial cycling		Two-way ANOVA with TukeyHSD	A:10-A:1	0.0435912	4	4	*
Supplementary info. 6	cell counts from the scRNAseq	Epithelial cycling		Two-way ANOVA with TukeyHSD	WT:10-WT:1	0.234031	4	4	ns
Supplementary info. 6	cell counts from the scRNAseq	Epithelial cycling		Two-way ANOVA with TukeyHSD	WT:10-A:10	0.999993	4	4	ns
Supplementary info. 6	cell counts from the scRNAseq	Neuroendocrine		Two-way ANOVA with TukeyHSD	WT:0-A:0	0.991026	4	4	ns
Supplementary info. 6	cell counts from the scRNAseq	Neuroendocrine		Two-way ANOVA with TukeyHSD	A:1-A:0	0.937013	4	4	ns
Supplementary info. 6	cell counts from the scRNAseq	Neuroendocrine		Two-way ANOVA with TukeyHSD	A:10-A:0	0.942593	4	4	ns
Supplementary info. 6	cell counts from the scRNAseq	Neuroendocrine		Two-way ANOVA with TukeyHSD	WT:1-WT:0	0.999999	4	4	ns
Supplementary info. 6	cell counts from the scRNAseq	Neuroendocrine		Two-way ANOVA with TukeyHSD	WT:10-WT:0	0.996313	4	4	ns
Supplementary info. 6	cell counts from the scRNAseq	Neuroendocrine		Two-way ANOVA with TukeyHSD	WT:1-A:1	0.999839	4	4	ns
Supplementary info. 6	cell counts from the scRNAseq	Neuroendocrine		Two-way ANOVA with TukeyHSD	A:10-A:1	0.482416	4	4	ns
Supplementary info. 6	cell counts from the scRNAseq	Neuroendocrine		Two-way ANOVA with TukeyHSD	WT:10-WT:1	0.992195	4	4	ns
Supplementary info. 6	cell counts from the scRNAseq	Neuroendocrine		Two-way ANOVA with TukeyHSD	WT:10-A:10	0.912701	4	4	ns
Supplementary info. 6	cell counts from the scRNAseq	Mesothelial		Two-way ANOVA with TukeyHSD	WT:0-A:0	0.897034	4	4	ns
Supplementary info. 6	cell counts from the scRNAseq	Mesothelial		Two-way ANOVA with TukeyHSD	A:1-A:0	0.718381	4	4	ns
Supplementary info. 6	cell counts from the scRNAseq	Mesothelial		Two-way ANOVA with TukeyHSD	A:10-A:0	0.999999	4	4	ns
Supplementary info. 6	cell counts from the scRNAseq	Mesothelial		Two-way ANOVA with TukeyHSD	WT:1-WT:0	0.999954	4	4	ns
Supplementary info. 6	cell counts from the scRNAseq	Mesothelial		Two-way ANOVA with TukeyHSD	WT:10-WT:0	0.259875	4	4	ns
Supplementary info. 6	cell counts from the scRNAseq	Mesothelial		Two-way ANOVA with TukeyHSD	WT:1-A:1	0.992107	4	4	ns
Supplementary info. 6	cell counts from the scRNAseq	Mesothelial		Two-way ANOVA with TukeyHSD	A:10-A:1	0.66717	4	4	ns
Supplementary info. 6	cell counts from the scRNAseq	Mesothelial		Two-way ANOVA with TukeyHSD	WT:10-WT:1	0.346584	4	4	ns
Supplementary info. 6	cell counts from the scRNAseq	Mesothelial		Two-way ANOVA with TukeyHSD	WT:10-A:10	0.862853	4	4	ns
Supplementary info. 6	cell counts from the scRNAseq	Pericyte		Two-way ANOVA with TukeyHSD	WT:0-A:0	0.055322	4	4	ns
Supplementary info. 6	cell counts from the scRNAseq	Pericyte		Two-way ANOVA with TukeyHSD	A:1-A:0	0.559784	4	4	ns
Supplementary info. 6	cell counts from the scRNAseq	Pericyte		Two-way ANOVA with TukeyHSD	A:10-A:0	0.622537	4	4	ns
Supplementary info. 6	cell counts from the scRNAseq	Pericyte		Two-way ANOVA with TukeyHSD	WT:1-WT:0	0.768825	4	4	ns
Supplementary info. 6	cell counts from the scRNAseq	Pericyte		Two-way ANOVA with TukeyHSD	WT:10-WT:0	0.874142	4	4	ns
Supplementary info. 6	cell counts from the scRNAseq	Pericyte		Two-way ANOVA with TukeyHSD	WT:1-A:1	0.999996	4	4	ns
Supplementary info. 6	cell counts from the scRNAseq	Pericyte		Two-way ANOVA with TukeyHSD	A:10-A:1	0.999998	4	4	ns
Supplementary info. 6	cell counts from the scRNAseq	Pericyte		Two-way ANOVA with TukeyHSD	WT:10-WT:1	0.999913	4	4	ns
Supplementary info. 6	cell counts from the scRNAseq	Pericyte		Two-way ANOVA with TukeyHSD	WT:10-A:10	0.997353	4	4	ns
Supplementary info. 6	cell counts from the scRNAseq	Alveolar fibroblasts		Two-way ANOVA with TukeyHSD	WT:0-A:0	0.0279294	4	4	*
Supplementary info. 6	cell counts from the scRNAseq	Alveolar fibroblasts		Two-way ANOVA with TukeyHSD	A:1-A:0	0.061998	4	4	ns
Supplementary info. 6	cell counts from the scRNAseq	Alveolar fibroblasts		Two-way ANOVA with TukeyHSD	A:10-A:0	0.0183155	4	4	*
Supplementary info. 6	cell counts from the scRNAseq	Alveolar fibroblasts		Two-way ANOVA with TukeyHSD	WT:1-WT:0	0.999604	4	4	ns
Supplementary info. 6	cell counts from the scRNAseq	Alveolar fibroblasts		Two-way ANOVA with TukeyHSD	WT:10-WT:0	1	4	4	ns
Supplementary info. 6	cell counts from the scRNAseq	Alveolar fibroblasts		Two-way ANOVA with TukeyHSD	WT:1-A:1	0.999998	4	4	ns
Supplementary info. 6	cell counts from the scRNAseq	Alveolar fibroblasts		Two-way ANOVA with TukeyHSD	A:10-A:1	0.989364	4	4	ns
Supplementary info. 6	cell counts from the scRNAseq	Alveolar fibroblasts		Two-way ANOVA with TukeyHSD	WT:10-WT:1	0.998821	4	4	ns
Supplementary info. 6	cell counts from the scRNAseq	Alveolar fibroblasts		Two-way ANOVA with TukeyHSD	WT:10-A:10	0.999994	4	4	ns
Supplementary info. 6	cell counts from the scRNAseq	Alveolar fibroblasts activated		Two-way ANOVA with TukeyHSD	WT:0-A:0	1	4	4	ns
Supplementary info. 6	cell counts from the scRNAseq	Alveolar fibroblasts activated		Two-way ANOVA with TukeyHSD	A:1-A:0	1	4	4	ns
Supplementary info. 6	cell counts from the scRNAseq	Alveolar fibroblasts activated		Two-way ANOVA with TukeyHSD	A:10-A:0	0.0170255	4	4	*
Supplementary info. 6	cell counts from the scRNAseq	Alveolar fibroblasts activated		Two-way ANOVA with TukeyHSD	WT:1-WT:0	0.99986	4	4	ns
Supplementary info. 6	cell counts from the scRNAseq	Alveolar fibroblasts activated		Two-way ANOVA with TukeyHSD	WT:10-WT:0	0.0554241	4	4	ns
Supplementary info. 6	cell counts from the scRNAseq	Alveolar fibroblasts activated		Two-way ANOVA with TukeyHSD	WT:1-A:1	0.999904	4	4	ns
Supplementary info. 6	cell counts from the scRNAseq	Alveolar fibroblasts activated		Two-way ANOVA with TukeyHSD	A:10-A:1	0.0173285	4	4	*
Supplementary info. 6	cell counts from the scRNAseq	Alveolar fibroblasts activated		Two-way ANOVA with TukeyHSD	WT:10-WT:1	0.0885557	4	4	ns
Supplementary info. 6	cell counts from the scRNAseq	Alveolar fibroblasts activated		Two-way ANOVA with TukeyHSD	WT:10-A:10	0.990341	4	4	ns
Supplementary info. 6	cell counts from the scRNAseq	Peribronchial fibroblast		Two-way ANOVA with TukeyHSD	WT:0-A:0	0.406241	4	4	ns
Supplementary info. 6	cell counts from the scRNAseq	Peribronchial fibroblast		Two-way ANOVA with TukeyHSD	A:1-A:0	0.558526	4	4	ns
Supplementary info. 6	cell counts from the scRNAseq	Peribronchial fibroblast		Two-way ANOVA with TukeyHSD	A:10-A:0	0.304331	4	4	ns
Supplementary info. 6	cell counts from the scRNAseq	Peribronchial fibroblast		Two-way ANOVA with TukeyHSD	WT:1-WT:0	0.932656	4	4	ns
Supplementary info. 6	cell counts from the scRNAseq	Peribronchial fibroblast		Two-way ANOVA with TukeyHSD	WT:10-WT:0	0.994758	4	4	ns
Supplementary info. 6	cell counts from the scRNAseq	Peribronchial fibroblast		Two-way ANOVA with TukeyHSD	WT:1-A:1	0.83179	4	4	ns
Supplementary info. 6	cell counts from the scRNAseq	Peribronchial fibroblast		Two-way ANOVA with TukeyHSD	A:10-A:1	0.996576	4	4	ns
Supplementary info. 6	cell counts from the scRNAseq	Peribronchial fibroblast		Two-way ANOVA with TukeyHSD	WT:10-WT:1	0.99814	4	4	ns
Supplementary info. 6	cell counts from the scRNAseq	Peribronchial fibroblast		Two-way ANOVA with TukeyHSD	WT:10-A:10	0.999537	4	4	ns
Supplementary info. 6	cell counts from the scRNAseq	Adventitial fibroblasts		Two-way ANOVA with TukeyHSD	WT:0-A:0	0.140173	4	4	ns
Supplementary info. 6	cell counts from the scRNAseq	Adventitial fibroblasts		Two-way ANOVA with TukeyHSD	A:1-A:0	0.459109	4	4	ns
Supplementary info. 6	cell counts from the scRNAseq	Adventitial fibroblasts		Two-way ANOVA with TukeyHSD	A:10-A:0	0.927113	4	4	ns
Supplementary info. 6	cell counts from the scRNAseq	Adventitial fibroblasts		Two-way ANOVA with TukeyHSD	WT:1-WT:0	0.999999	4	4	ns
Supplementary info. 6	cell counts from the scRNAseq	Adventitial fibroblasts		Two-way ANOVA with TukeyHSD	WT:10-WT:0	0.832423	4	4	ns
Supplementary info. 6	cell counts from the scRNAseq	Adventitial fibroblasts		Two-way ANOVA with TukeyHSD	WT:1-A:1	0.951664	4	4	ns
Supplementary info. 6	cell counts from the scRNAseq	Adventitial fibroblasts		Two-way ANOVA with TukeyHSD	A:10-A:1	0.941056	4	4	ns
Supplementary info. 6	cell counts from the scRNAseq	Adventitial fibroblasts		Two-way ANOVA with TukeyHSD	WT:10-WT:1	0.792249	4	4	ns
Supplementary info. 6	cell counts from the scRNAseq	Adventitial fibroblasts		Two-way ANOVA with TukeyHSD	WT:10-A:10	0.996266	4	4	ns
Supplementary info. 6	cell counts from the scRNAseq	Fibroblast cycling		Two-way ANOVA with TukeyHSD	WT:0-A:0	1	4	4	ns
Supplementary info. 6	cell counts from the scRNAseq	Fibroblast cycling		Two-way ANOVA with TukeyHSD	A:1-A:0	1	4	4	ns
Supplementary info. 6	cell counts from the scRNAseq	Fibroblast cycling		Two-way ANOVA with TukeyHSD	A:10-A:0	0.0599789	4	4	ns
Supplementary info. 6	cell counts from the scRNAseq	Fibroblast cycling		Two-way ANOVA with TukeyHSD	WT:1-WT:0	1	4	4	ns
Supplementary info. 6	cell counts from the scRNAseq	Fibroblast cycling		Two-way ANOVA with TukeyHSD	WT:10-WT:0	8.16086e-07	4	4	****
Supplementary info. 6	cell counts from the scRNAseq	Fibroblast cycling		Two-way ANOVA with TukeyHSD	WT:1-A:1	1	4	4	ns
Supplementary info. 6	cell counts from the scRNAseq	Fibroblast cycling		Two-way ANOVA with TukeyHSD	A:10-A:1	0.0599789	4	4	ns
Supplementary info. 6	cell counts from the scRNAseq	Fibroblast cycling		Two-way ANOVA with TukeyHSD	WT:10-WT:1	8.16086e-07	4	4	****
Supplementary info. 6	cell counts from the scRNAseq	Fibroblast cycling		Two-way ANOVA with TukeyHSD	WT:10-A:10	0.000252274	4	4	***
Supplementary info. 6	cell counts from the scRNAseq	Capillary endothelial		Two-way ANOVA with TukeyHSD	WT:0-A:0	0.556491	4	4	ns
Supplementary info. 6	cell counts from the scRNAseq	Capillary endothelial		Two-way ANOVA with TukeyHSD	A:1-A:0	0.982355	4	4	ns
Supplementary info. 6	cell counts from the scRNAseq	Capillary endothelial		Two-way ANOVA with TukeyHSD	A:10-A:0	0.70114	4	4	ns
Supplementary info. 6	cell counts from the scRNAseq	Capillary endothelial		Two-way ANOVA with TukeyHSD	WT:1-WT:0	0.999829	4	4	ns
Supplementary info. 6	cell counts from the scRNAseq	Capillary endothelial		Two-way ANOVA with TukeyHSD	WT:10-WT:0	0.999665	4	4	ns
Supplementary info. 6	cell counts from the scRNAseq	Capillary endothelial		Two-way ANOVA with TukeyHSD	WT:1-A:1	0.971448	4	4	ns
Supplementary info. 6	cell counts from the scRNAseq	Capillary endothelial		Two-way ANOVA with TukeyHSD	A:10-A:1	0.969609	4	4	ns
Supplementary info. 6	cell counts from the scRNAseq	Capillary endothelial		Two-way ANOVA with TukeyHSD	WT:10-WT:1	1	4	4	ns
Supplementary info. 6	cell counts from the scRNAseq	Capillary endothelial		Two-way ANOVA with TukeyHSD	WT:10-A:10	1	4	4	ns
Supplementary info. 6	cell counts from the scRNAseq	Capillary endothelial activated		Two-way ANOVA with TukeyHSD	WT:0-A:0	1	4	4	ns
Supplementary info. 6	cell counts from the scRNAseq	Capillary endothelial activated		Two-way ANOVA with TukeyHSD	A:1-A:0	1	4	4	ns
Supplementary info. 6	cell counts from the scRNAseq	Capillary endothelial activated		Two-way ANOVA with TukeyHSD	A:10-A:0	0.0761418	4	4	ns
Supplementary info. 6	cell counts from the scRNAseq	Capillary endothelial activated		Two-way ANOVA with TukeyHSD	WT:1-WT:0	1	4	4	ns
Supplementary info. 6	cell counts from the scRNAseq	Capillary endothelial activated		Two-way ANOVA with TukeyHSD	WT:10-WT:0	0.491369	4	4	ns
Supplementary info. 6	cell counts from the scRNAseq	Capillary endothelial activated		Two-way ANOVA with TukeyHSD	WT:1-A:1	1	4	4	ns
Supplementary info. 6	cell counts from the scRNAseq	Capillary endothelial activated		Two-way ANOVA with TukeyHSD	A:10-A:1	0.0771324	4	4	ns
Supplementary info. 6	cell counts from the scRNAseq	Capillary endothelial activated		Two-way ANOVA with TukeyHSD	WT:10-WT:1	0.502995	4	4	ns
Supplementary info. 6	cell counts from the scRNAseq	Capillary endothelial activated		Two-way ANOVA with TukeyHSD	WT:10-A:10	0.847613	4	4	ns
Supplementary info. 6	cell counts from the scRNAseq	Bronchial endothelial		Two-way ANOVA with TukeyHSD	WT:0-A:0	0.574886	4	4	ns
Supplementary info. 6	cell counts from the scRNAseq	Bronchial endothelial		Two-way ANOVA with TukeyHSD	A:1-A:0	0.999985	4	4	ns
Supplementary info. 6	cell counts from the scRNAseq	Bronchial endothelial		Two-way ANOVA with TukeyHSD	A:10-A:0	0.470388	4	4	ns
Supplementary info. 6	cell counts from the scRNAseq	Bronchial endothelial		Two-way ANOVA with TukeyHSD	WT:1-WT:0	0.972374	4	4	ns
Supplementary info. 6	cell counts from the scRNAseq	Bronchial endothelial		Two-way ANOVA with TukeyHSD	WT:10-WT:0	0.99274	4	4	ns
Supplementary info. 6	cell counts from the scRNAseq	Bronchial endothelial		Two-way ANOVA with TukeyHSD	WT:1-A:1	0.89074	4	4	ns
Supplementary info. 6	cell counts from the scRNAseq	Bronchial endothelial		Two-way ANOVA with TukeyHSD	A:10-A:1	0.386074	4	4	ns
Supplementary info. 6	cell counts from the scRNAseq	Bronchial endothelial		Two-way ANOVA with TukeyHSD	WT:10-WT:1	0.778129	4	4	ns
Supplementary info. 6	cell counts from the scRNAseq	Bronchial endothelial		Two-way ANOVA with TukeyHSD	WT:10-A:10	0.998813	4	4	ns
Supplementary info. 6	cell counts from the scRNAseq	Bronchial endothelial activated		Two-way ANOVA with TukeyHSD	WT:0-A:0	1	4	4	ns
Supplementary info. 6	cell counts from the scRNAseq	Bronchial endothelial activated		Two-way ANOVA with TukeyHSD	A:1-A:0	1	4	4	ns
Supplementary info. 6	cell counts from the scRNAseq	Bronchial endothelial activated		Two-way ANOVA with TukeyHSD	A:10-A:0	0.0158666	4	4	*
Supplementary info. 6	cell counts from the scRNAseq	Bronchial endothelial activated		Two-way ANOVA with TukeyHSD	WT:1-WT:0	1	4	4	ns
Supplementary info. 6	cell counts from the scRNAseq	Bronchial endothelial activated		Two-way ANOVA with TukeyHSD	WT:10-WT:0	0.13944	4	4	ns
Supplementary info. 6	cell counts from the scRNAseq	Bronchial endothelial activated		Two-way ANOVA with TukeyHSD	WT:1-A:1	1	4	4	ns
Supplementary info. 6	cell counts from the scRNAseq	Bronchial endothelial activated		Two-way ANOVA with TukeyHSD	A:10-A:1	0.0156572	4	4	*
Supplementary info. 6	cell counts from the scRNAseq	Bronchial endothelial activated		Two-way ANOVA with TukeyHSD	WT:10-WT:1	0.142106	4	4	ns
Supplementary info. 6	cell counts from the scRNAseq	Bronchial endothelial activated		Two-way ANOVA with TukeyHSD	WT:10-A:10	0.870673	4	4	ns
Supplementary info. 6	cell counts from the scRNAseq	Venous endothelial		Two-way ANOVA with TukeyHSD	WT:0-A:0	0.663527	4	4	ns
Supplementary info. 6	cell counts from the scRNAseq	Venous endothelial		Two-way ANOVA with TukeyHSD	A:1-A:0	0.996816	4	4	ns
Supplementary info. 6	cell counts from the scRNAseq	Venous endothelial		Two-way ANOVA with TukeyHSD	A:10-A:0	0.996309	4	4	ns
Supplementary info. 6	cell counts from the scRNAseq	Venous endothelial		Two-way ANOVA with TukeyHSD	WT:1-WT:0	0.989268	4	4	ns
Supplementary info. 6	cell counts from the scRNAseq	Venous endothelial		Two-way ANOVA with TukeyHSD	WT:10-WT:0	0.813991	4	4	ns
Supplementary info. 6	cell counts from the scRNAseq	Venous endothelial		Two-way ANOVA with TukeyHSD	WT:1-A:1	0.9976	4	4	ns
Supplementary info. 6	cell counts from the scRNAseq	Venous endothelial		Two-way ANOVA with TukeyHSD	A:10-A:1	1	4	4	ns
Supplementary info. 6	cell counts from the scRNAseq	Venous endothelial		Two-way ANOVA with TukeyHSD	WT:10-WT:1	0.987114	4	4	ns
Supplementary info. 6	cell counts from the scRNAseq	Venous endothelial		Two-way ANOVA with TukeyHSD	WT:10-A:10	0.999937	4	4	ns
Supplementary info. 6	cell counts from the scRNAseq	Arterial endothelial		Two-way ANOVA with TukeyHSD	WT:0-A:0	0.778049	4	4	ns
Supplementary info. 6	cell counts from the scRNAseq	Arterial endothelial		Two-way ANOVA with TukeyHSD	A:1-A:0	0.742936	4	4	ns
Supplementary info. 6	cell counts from the scRNAseq	Arterial endothelial		Two-way ANOVA with TukeyHSD	A:10-A:0	0.991926	4	4	ns
Supplementary info. 6	cell counts from the scRNAseq	Arterial endothelial		Two-way ANOVA with TukeyHSD	WT:1-WT:0	0.999993	4	4	ns
Supplementary info. 6	cell counts from the scRNAseq	Arterial endothelial		Two-way ANOVA with TukeyHSD	WT:10-WT:0	0.999348	4	4	ns
Supplementary info. 6	cell counts from the scRNAseq	Arterial endothelial		Two-way ANOVA with TukeyHSD	WT:1-A:1	0.999952	4	4	ns
Supplementary info. 6	cell counts from the scRNAseq	Arterial endothelial		Two-way ANOVA with TukeyHSD	A:10-A:1	0.963386	4	4	ns
Supplementary info. 6	cell counts from the scRNAseq	Arterial endothelial		Two-way ANOVA with TukeyHSD	WT:10-WT:1	0.999944	4	4	ns
Supplementary info. 6	cell counts from the scRNAseq	Arterial endothelial		Two-way ANOVA with TukeyHSD	WT:10-A:10	0.99837	4	4	ns
Supplementary info. 6	cell counts from the scRNAseq	Lymphatic endothelial		Two-way ANOVA with TukeyHSD	WT:0-A:0	0.999956	4	4	ns
Supplementary info. 6	cell counts from the scRNAseq	Lymphatic endothelial		Two-way ANOVA with TukeyHSD	A:1-A:0	0.997847	4	4	ns
Supplementary info. 6	cell counts from the scRNAseq	Lymphatic endothelial		Two-way ANOVA with TukeyHSD	A:10-A:0	0.989067	4	4	ns
Supplementary info. 6	cell counts from the scRNAseq	Lymphatic endothelial		Two-way ANOVA with TukeyHSD	WT:1-WT:0	0.998057	4	4	ns
Supplementary info. 6	cell counts from the scRNAseq	Lymphatic endothelial		Two-way ANOVA with TukeyHSD	WT:10-WT:0	0.554945	4	4	ns
Supplementary info. 6	cell counts from the scRNAseq	Lymphatic endothelial		Two-way ANOVA with TukeyHSD	WT:1-A:1	0.999965	4	4	ns
Supplementary info. 6	cell counts from the scRNAseq	Lymphatic endothelial		Two-way ANOVA with TukeyHSD	A:10-A:1	0.899517	4	4	ns
Supplementary info. 6	cell counts from the scRNAseq	Lymphatic endothelial		Two-way ANOVA with TukeyHSD	WT:10-WT:1	0.326149	4	4	ns
Supplementary info. 6	cell counts from the scRNAseq	Lymphatic endothelial		Two-way ANOVA with TukeyHSD	WT:10-A:10	0.944325	4	4	ns
Supplementary info. 6	cell counts from the scRNAseq	Endothelial cycling		Two-way ANOVA with TukeyHSD	WT:0-A:0	0.95391	4	4	ns
Supplementary info. 6	cell counts from the scRNAseq	Endothelial cycling		Two-way ANOVA with TukeyHSD	A:1-A:0	1	4	4	ns
Supplementary info. 6	cell counts from the scRNAseq	Endothelial cycling		Two-way ANOVA with TukeyHSD	A:10-A:0	0.934577	4	4	ns
Supplementary info. 6	cell counts from the scRNAseq	Endothelial cycling		Two-way ANOVA with TukeyHSD	WT:1-WT:0	0.838157	4	4	ns
Supplementary info. 6	cell counts from the scRNAseq	Endothelial cycling		Two-way ANOVA with TukeyHSD	WT:10-WT:0	0.554833	4	4	ns
Supplementary info. 6	cell counts from the scRNAseq	Endothelial cycling		Two-way ANOVA with TukeyHSD	WT:1-A:1	0.999185	4	4	ns
Supplementary info. 6	cell counts from the scRNAseq	Endothelial cycling		Two-way ANOVA with TukeyHSD	A:10-A:1	0.930921	4	4	ns
Supplementary info. 6	cell counts from the scRNAseq	Endothelial cycling		Two-way ANOVA with TukeyHSD	WT:10-WT:1	0.995334	4	4	ns
Supplementary info. 6	cell counts from the scRNAseq	Endothelial cycling		Two-way ANOVA with TukeyHSD	WT:10-A:10	0.999999	4	4	ns
Supplementary info. 8	KEGG	Macrophage activated	Influenza A			3.21846e-08	8364	1061	3.21846e-08
Supplementary info. 8	KEGG	Interstitial macrophage activated	Influenza A			0.187215	709	5046	0.187215
Supplementary info. 8	KEGG	Alveolar macrophage activated	Influenza A			9.17319e-05	3892	537	9.17319e-05
Supplementary info. 8	KEGG	cDC2 activated	Influenza A			0.000721621	1706	622	0.000721621
Supplementary info. 8	KEGG	CD4+ T cell activated	Influenza A			1	6183	5439	1
Supplementary info. 8	KEGG	CD8+ T cell activated	Influenza A			1	7815	8274	1
Supplementary info. 8	KEGG	AT2 activated	Influenza A			3.57275e-05	6533	533	3.57275e-05
Supplementary info. 8	KEGG	Alveolar fibroblast activated	Influenza A			0.207044	5443	865	0.207044
Supplementary info. 8	KEGG	Bronchial endothelial activated	Influenza A			0.00415818	6621	1000	0.00415818
Supplementary info. 8	KEGG	Capillary endothelial activated	Influenza A			0.00429535	2816	181	0.00429535
Supplementary info. 8	KEGG	Macrophage activated	Antigen processing and presentation			0.166833	8364	1061	0.166833
Supplementary info. 8	KEGG	Interstitial macrophage activated	Antigen processing and presentation			1.31558e-08	709	5046	1.31558e-08
Supplementary info. 8	KEGG	Alveolar macrophage activated	Antigen processing and presentation			3.94311e-14	3892	537	3.94311e-14
Supplementary info. 8	KEGG	cDC2 activated	Antigen processing and presentation			4.01634e-07	1706	622	4.01634e-07
Supplementary info. 8	KEGG	CD4+ T cell activated	Antigen processing and presentation			0.122662	6183	5439	0.122662
Supplementary info. 8	KEGG	CD8+ T cell activated	Antigen processing and presentation			0.00130484	7815	8274	0.00130484
Supplementary info. 8	KEGG	AT2 activated	Antigen processing and presentation			2.12632e-16	6533	533	2.12632e-16
Supplementary info. 8	KEGG	Alveolar fibroblast activated	Antigen processing and presentation			1.2507e-05	5443	865	1.2507e-05
Supplementary info. 8	KEGG	Bronchial endothelial activated	Antigen processing and presentation			5.84658e-15	6621	1000	5.84658e-15
Supplementary info. 8	KEGG	Capillary endothelial activated	Antigen processing and presentation			4.07328e-08	2816	181	4.07328e-08
Supplementary info. 8	KEGG	Macrophage activated	Phagosome			0.0543205	8364	1061	0.0543205
Supplementary info. 8	KEGG	Interstitial macrophage activated	Phagosome			1.99845e-08	709	5046	1.99845e-08
Supplementary info. 8	KEGG	Alveolar macrophage activated	Phagosome			2.36523e-07	3892	537	2.36523e-07
Supplementary info. 8	KEGG	cDC2 activated	Phagosome			0.00013222	1706	622	0.00013222
Supplementary info. 8	KEGG	CD4+ T cell activated	Phagosome			1	6183	5439	1
Supplementary info. 8	KEGG	CD8+ T cell activated	Phagosome			0.713479	7815	8274	0.713479
Supplementary info. 8	KEGG	AT2 activated	Phagosome			5.71378e-12	6533	533	5.71378e-12
Supplementary info. 8	KEGG	Alveolar fibroblast activated	Phagosome			0.000203149	5443	865	0.000203149
Supplementary info. 8	KEGG	Bronchial endothelial activated	Phagosome			2.57558e-06	6621	1000	2.57558e-06
Supplementary info. 8	KEGG	Capillary endothelial activated	Phagosome			0.00301519	2816	181	0.00301519
Supplementary info. 8	KEGG	Macrophage activated	Protein export			1	8364	1061	1
Supplementary info. 8	KEGG	Interstitial macrophage activated	Protein export			1	709	5046	1
Supplementary info. 8	KEGG	Alveolar macrophage activated	Protein export			NA	3892	537	NA
Supplementary info. 8	KEGG	cDC2 activated	Protein export			1	1706	622	1
Supplementary info. 8	KEGG	CD4+ T cell activated	Protein export			0.0634963	6183	5439	0.0634963
Supplementary info. 8	KEGG	CD8+ T cell activated	Protein export			0.0149125	7815	8274	0.0149125
Supplementary info. 8	KEGG	AT2 activated	Protein export			0.194132	6533	533	0.194132
Supplementary info. 8	KEGG	Alveolar fibroblast activated	Protein export			1	5443	865	1
Supplementary info. 8	KEGG	Bronchial endothelial activated	Protein export			1	6621	1000	1
Supplementary info. 8	KEGG	Capillary endothelial activated	Protein export			1	2816	181	1
Supplementary info. 8	KEGG	Macrophage activated	Oxidative phosphorylation			1	8364	1061	1
Supplementary info. 8	KEGG	Interstitial macrophage activated	Oxidative phosphorylation			1.03416e-16	709	5046	1.03416e-16
Supplementary info. 8	KEGG	Alveolar macrophage activated	Oxidative phosphorylation			1	3892	537	1
Supplementary info. 8	KEGG	cDC2 activated	Oxidative phosphorylation			1.02786e-13	1706	622	1.02786e-13
Supplementary info. 8	KEGG	CD4+ T cell activated	Oxidative phosphorylation			2.81471e-12	6183	5439	2.81471e-12
Supplementary info. 8	KEGG	CD8+ T cell activated	Oxidative phosphorylation			6.06137e-17	7815	8274	6.06137e-17
Supplementary info. 8	KEGG	AT2 activated	Oxidative phosphorylation			6.78404e-20	6533	533	6.78404e-20
Supplementary info. 8	KEGG	Alveolar fibroblast activated	Oxidative phosphorylation			6.09391e-10	5443	865	6.09391e-10
Supplementary info. 8	KEGG	Bronchial endothelial activated	Oxidative phosphorylation			0.167332	6621	1000	0.167332
Supplementary info. 8	KEGG	Capillary endothelial activated	Oxidative phosphorylation			1	2816	181	1
Supplementary info. 8	KEGG	Macrophage activated	Apoptosis			0.00288716	8364	1061	0.00288716
Supplementary info. 8	KEGG	Interstitial macrophage activated	Apoptosis			1	709	5046	1
Supplementary info. 8	KEGG	Alveolar macrophage activated	Apoptosis			1	3892	537	1
Supplementary info. 8	KEGG	cDC2 activated	Apoptosis			0.187119	1706	622	0.187119
Supplementary info. 8	KEGG	CD4+ T cell activated	Apoptosis			1	6183	5439	1
Supplementary info. 8	KEGG	CD8+ T cell activated	Apoptosis			1	7815	8274	1
Supplementary info. 8	KEGG	AT2 activated	Apoptosis			1	6533	533	1
Supplementary info. 8	KEGG	Alveolar fibroblast activated	Apoptosis			1	5443	865	1
Supplementary info. 8	KEGG	Bronchial endothelial activated	Apoptosis			1	6621	1000	1
Supplementary info. 8	KEGG	Capillary endothelial activated	Apoptosis			1	2816	181	1
Supplementary info. 8	KEGG	Macrophage activated	Cellular senescence			1	8364	1061	1
Supplementary info. 8	KEGG	Interstitial macrophage activated	Cellular senescence			1	709	5046	1
Supplementary info. 8	KEGG	Alveolar macrophage activated	Cellular senescence			1	3892	537	1
Supplementary info. 8	KEGG	cDC2 activated	Cellular senescence			1	1706	622	1
Supplementary info. 8	KEGG	CD4+ T cell activated	Cellular senescence			1	6183	5439	1
Supplementary info. 8	KEGG	CD8+ T cell activated	Cellular senescence			1	7815	8274	1
Supplementary info. 8	KEGG	AT2 activated	Cellular senescence			0.0113239	6533	533	0.0113239
Supplementary info. 8	KEGG	Alveolar fibroblast activated	Cellular senescence			0.184817	5443	865	0.184817
Supplementary info. 8	KEGG	Bronchial endothelial activated	Cellular senescence			0.0296524	6621	1000	0.0296524
Supplementary info. 8	KEGG	Capillary endothelial activated	Cellular senescence			0.029281	2816	181	0.029281
Supplementary info. 8	KEGG	Macrophage activated	NK-kappaB signalling			NA	8364	1061	NA
Supplementary info. 8	KEGG	Interstitial macrophage activated	NK-kappaB signalling			NA	709	5046	NA
Supplementary info. 8	KEGG	Alveolar macrophage activated	NK-kappaB signalling			NA	3892	537	NA
Supplementary info. 8	KEGG	cDC2 activated	NK-kappaB signalling			NA	1706	622	NA
Supplementary info. 8	KEGG	CD4+ T cell activated	NK-kappaB signalling			NA	6183	5439	NA
Supplementary info. 8	KEGG	CD8+ T cell activated	NK-kappaB signalling			NA	7815	8274	NA
Supplementary info. 8	KEGG	AT2 activated	NK-kappaB signalling			NA	6533	533	NA
Supplementary info. 8	KEGG	Alveolar fibroblast activated	NK-kappaB signalling			NA	5443	865	NA
Supplementary info. 8	KEGG	Bronchial endothelial activated	NK-kappaB signalling			NA	6621	1000	NA
Supplementary info. 8	KEGG	Capillary endothelial activated	NK-kappaB signalling			NA	2816	181	NA
Supplementary info. 8	KEGG	Macrophage activated	Cell adhesion molecules			1	8364	1061	1
Supplementary info. 8	KEGG	Interstitial macrophage activated	Cell adhesion molecules			0.393307	709	5046	0.393307
Supplementary info. 8	KEGG	Alveolar macrophage activated	Cell adhesion molecules			0.0095892	3892	537	0.0095892
Supplementary info. 8	KEGG	cDC2 activated	Cell adhesion molecules			0.00262179	1706	622	0.00262179
Supplementary info. 8	KEGG	CD4+ T cell activated	Cell adhesion molecules			0.0154747	6183	5439	0.0154747
Supplementary info. 8	KEGG	CD8+ T cell activated	Cell adhesion molecules			0.0240435	7815	8274	0.0240435
Supplementary info. 8	KEGG	AT2 activated	Cell adhesion molecules			0.000121379	6533	533	0.000121379
Supplementary info. 8	KEGG	Alveolar fibroblast activated	Cell adhesion molecules			0.0254118	5443	865	0.0254118
Supplementary info. 8	KEGG	Bronchial endothelial activated	Cell adhesion molecules			1.80849e-06	6621	1000	1.80849e-06
Supplementary info. 8	KEGG	Capillary endothelial activated	Cell adhesion molecules			0.000213978	2816	181	0.000213978
Supplementary info. 8	GO:BP	Macrophage activated	defense response			4.27936e-74	8364	1061	4.27936e-74
Supplementary info. 8	GO:BP	Interstitial macrophage activated	defense response			4.07192e-52	709	5046	4.07192e-52
Supplementary info. 8	GO:BP	Alveolar macrophage activated	defense response			1.12478e-71	3892	537	1.12478e-71
Supplementary info. 8	GO:BP	cDC2 activated	defense response			2.30232e-43	1706	622	2.30232e-43
Supplementary info. 8	GO:BP	CD4+ T cell activated	defense response			6.85602e-17	6183	5439	6.85602e-17
Supplementary info. 8	GO:BP	CD8+ T cell activated	defense response			1.12428e-22	7815	8274	1.12428e-22
Supplementary info. 8	GO:BP	AT2 activated	defense response			2.05583e-27	6533	533	2.05583e-27
Supplementary info. 8	GO:BP	Alveolar fibroblast activated	defense response			2.59624e-27	5443	865	2.59624e-27
Supplementary info. 8	GO:BP	Bronchial endothelial activated	defense response			2.39118e-20	6621	1000	2.39118e-20
Supplementary info. 8	GO:BP	Capillary endothelial activated	defense response			1.69797e-29	2816	181	1.69797e-29
Supplementary info. 8	GO:BP	Macrophage activated	immune response			5.89703e-69	8364	1061	5.89703e-69
Supplementary info. 8	GO:BP	Interstitial macrophage activated	immune response			1.63579e-50	709	5046	1.63579e-50
Supplementary info. 8	GO:BP	Alveolar macrophage activated	immune response			1.31902e-67	3892	537	1.31902e-67
Supplementary info. 8	GO:BP	cDC2 activated	immune response			1.00435e-50	1706	622	1.00435e-50
Supplementary info. 8	GO:BP	CD4+ T cell activated	immune response			8.94887e-20	6183	5439	8.94887e-20
Supplementary info. 8	GO:BP	CD8+ T cell activated	immune response			1.22524e-27	7815	8274	1.22524e-27
Supplementary info. 8	GO:BP	AT2 activated	immune response			1.69369e-25	6533	533	1.69369e-25
Supplementary info. 8	GO:BP	Alveolar fibroblast activated	immune response			5.8095e-19	5443	865	5.8095e-19
Supplementary info. 8	GO:BP	Bronchial endothelial activated	immune response			1.03198e-20	6621	1000	1.03198e-20
Supplementary info. 8	GO:BP	Capillary endothelial activated	immune response			3.71746e-27	2816	181	3.71746e-27
Supplementary info. 8	GO:BP	Macrophage activated	response to virus			1.24435e-46	8364	1061	1.24435e-46
Supplementary info. 8	GO:BP	Interstitial macrophage activated	response to virus			6.8773e-28	709	5046	6.8773e-28
Supplementary info. 8	GO:BP	Alveolar macrophage activated	response to virus			7.87057e-29	3892	537	7.87057e-29
Supplementary info. 8	GO:BP	cDC2 activated	response to virus			4.74574e-24	1706	622	4.74574e-24
Supplementary info. 8	GO:BP	CD4+ T cell activated	response to virus			2.31824e-08	6183	5439	2.31824e-08
Supplementary info. 8	GO:BP	CD8+ T cell activated	response to virus			5.19036e-11	7815	8274	5.19036e-11
Supplementary info. 8	GO:BP	AT2 activated	response to virus			2.26282e-17	6533	533	2.26282e-17
Supplementary info. 8	GO:BP	Alveolar fibroblast activated	response to virus			1.57286e-21	5443	865	1.57286e-21
Supplementary info. 8	GO:BP	Bronchial endothelial activated	response to virus			2.04449e-11	6621	1000	2.04449e-11
Supplementary info. 8	GO:BP	Capillary endothelial activated	response to virus			4.1499e-23	2816	181	4.1499e-23
Supplementary info. 8	GO:BP	Macrophage activated	response to cytokine			1.02427e-58	8364	1061	1.02427e-58
Supplementary info. 8	GO:BP	Interstitial macrophage activated	response to cytokine			3.07924e-38	709	5046	3.07924e-38
Supplementary info. 8	GO:BP	Alveolar macrophage activated	response to cytokine			1.64599e-34	3892	537	1.64599e-34
Supplementary info. 8	GO:BP	cDC2 activated	response to cytokine			1.09989e-30	1706	622	1.09989e-30
Supplementary info. 8	GO:BP	CD4+ T cell activated	response to cytokine			2.86392e-11	6183	5439	2.86392e-11
Supplementary info. 8	GO:BP	CD8+ T cell activated	response to cytokine			1.05419e-11	7815	8274	1.05419e-11
Supplementary info. 8	GO:BP	AT2 activated	response to cytokine			6.84573e-17	6533	533	6.84573e-17
Supplementary info. 8	GO:BP	Alveolar fibroblast activated	response to cytokine			2.92394e-26	5443	865	2.92394e-26
Supplementary info. 8	GO:BP	Bronchial endothelial activated	response to cytokine			1.83352e-20	6621	1000	1.83352e-20
Supplementary info. 8	GO:BP	Capillary endothelial activated	response to cytokine			1.83832e-24	2816	181	1.83832e-24
Supplementary info. 8	GO:BP	Macrophage activated	response to interferon-alpha			6.81706e-08	8364	1061	6.81706e-08
Supplementary info. 8	GO:BP	Interstitial macrophage activated	response to interferon-alpha			2.29141e-05	709	5046	2.29141e-05
Supplementary info. 8	GO:BP	Alveolar macrophage activated	response to interferon-alpha			2.64567e-06	3892	537	2.64567e-06
Supplementary info. 8	GO:BP	cDC2 activated	response to interferon-alpha			1.99764e-06	1706	622	1.99764e-06
Supplementary info. 8	GO:BP	CD4+ T cell activated	response to interferon-alpha			1	6183	5439	1
Supplementary info. 8	GO:BP	CD8+ T cell activated	response to interferon-alpha			0.836662	7815	8274	0.836662
Supplementary info. 8	GO:BP	AT2 activated	response to interferon-alpha			0.547767	6533	533	0.547767
Supplementary info. 8	GO:BP	Alveolar fibroblast activated	response to interferon-alpha			0.000296536	5443	865	0.000296536
Supplementary info. 8	GO:BP	Bronchial endothelial activated	response to interferon-alpha			0.0447452	6621	1000	0.0447452
Supplementary info. 8	GO:BP	Capillary endothelial activated	response to interferon-alpha			7.53561e-07	2816	181	7.53561e-07
Supplementary info. 8	GO:BP	Macrophage activated	response to interferon-beta			7.68974e-25	8364	1061	7.68974e-25
Supplementary info. 8	GO:BP	Interstitial macrophage activated	response to interferon-beta			7.25104e-23	709	5046	7.25104e-23
Supplementary info. 8	GO:BP	Alveolar macrophage activated	response to interferon-beta			2.96783e-29	3892	537	2.96783e-29
Supplementary info. 8	GO:BP	cDC2 activated	response to interferon-beta			1.5003e-22	1706	622	1.5003e-22
Supplementary info. 8	GO:BP	CD4+ T cell activated	response to interferon-beta			0.0140291	6183	5439	0.0140291
Supplementary info. 8	GO:BP	CD8+ T cell activated	response to interferon-beta			4.47971e-07	7815	8274	4.47971e-07
Supplementary info. 8	GO:BP	AT2 activated	response to interferon-beta			5.4187e-11	6533	533	5.4187e-11
Supplementary info. 8	GO:BP	Alveolar fibroblast activated	response to interferon-beta			8.75379e-26	5443	865	8.75379e-26
Supplementary info. 8	GO:BP	Bronchial endothelial activated	response to interferon-beta			3.0984e-15	6621	1000	3.0984e-15
Supplementary info. 8	GO:BP	Capillary endothelial activated	response to interferon-beta			1.01977e-19	2816	181	1.01977e-19
Supplementary info. 8	GO:BP	Macrophage activated	response to interferon-gamma			1.60431e-27	8364	1061	1.60431e-27
Supplementary info. 8	GO:BP	Interstitial macrophage activated	response to interferon-gamma			4.23686e-22	709	5046	4.23686e-22
Supplementary info. 8	GO:BP	Alveolar macrophage activated	response to interferon-gamma			4.50027e-23	3892	537	4.50027e-23
Supplementary info. 8	GO:BP	cDC2 activated	response to interferon-gamma			1.16754e-20	1706	622	1.16754e-20
Supplementary info. 8	GO:BP	CD4+ T cell activated	response to interferon-gamma			3.98577e-06	6183	5439	3.98577e-06
Supplementary info. 8	GO:BP	CD8+ T cell activated	response to interferon-gamma			7.53012e-11	7815	8274	7.53012e-11
Supplementary info. 8	GO:BP	AT2 activated	response to interferon-gamma			3.52039e-11	6533	533	3.52039e-11
Supplementary info. 8	GO:BP	Alveolar fibroblast activated	response to interferon-gamma			1.29269e-18	5443	865	1.29269e-18
Supplementary info. 8	GO:BP	Bronchial endothelial activated	response to interferon-gamma			2.03835e-19	6621	1000	2.03835e-19
Supplementary info. 8	GO:BP	Capillary endothelial activated	response to interferon-gamma			1.42962e-21	2816	181	1.42962e-21
Supplementary info. 8	GO:BP	Macrophage activated	antigen processing and presentation			5.26243e-06	8364	1061	5.26243e-06
Supplementary info. 8	GO:BP	Interstitial macrophage activated	antigen processing and presentation			2.54039e-21	709	5046	2.54039e-21
Supplementary info. 8	GO:BP	Alveolar macrophage activated	antigen processing and presentation			7.73889e-28	3892	537	7.73889e-28
Supplementary info. 8	GO:BP	cDC2 activated	antigen processing and presentation			7.56292e-20	1706	622	7.56292e-20
Supplementary info. 8	GO:BP	CD4+ T cell activated	antigen processing and presentation			4.78049e-05	6183	5439	4.78049e-05
Supplementary info. 8	GO:BP	CD8+ T cell activated	antigen processing and presentation			7.37192e-07	7815	8274	7.37192e-07
Supplementary info. 8	GO:BP	AT2 activated	antigen processing and presentation			8.41025e-26	6533	533	8.41025e-26
Supplementary info. 8	GO:BP	Alveolar fibroblast activated	antigen processing and presentation			8.829e-12	5443	865	8.829e-12
Supplementary info. 8	GO:BP	Bronchial endothelial activated	antigen processing and presentation			7.24347e-22	6621	1000	7.24347e-22
Supplementary info. 8	GO:BP	Capillary endothelial activated	antigen processing and presentation			4.01438e-15	2816	181	4.01438e-15
Supplementary info. 8	GO:BP	Macrophage activated	apoptotic process			7.13231e-21	8364	1061	7.13231e-21
Supplementary info. 8	GO:BP	Interstitial macrophage activated	apoptotic process			2.97068e-22	709	5046	2.97068e-22
Supplementary info. 8	GO:BP	Alveolar macrophage activated	apoptotic process			1.32769e-15	3892	537	1.32769e-15
Supplementary info. 8	GO:BP	cDC2 activated	apoptotic process			1.20106e-09	1706	622	1.20106e-09
Supplementary info. 8	GO:BP	CD4+ T cell activated	apoptotic process			6.20235e-22	6183	5439	6.20235e-22
Supplementary info. 8	GO:BP	CD8+ T cell activated	apoptotic process			4.33918e-21	7815	8274	4.33918e-21
Supplementary info. 8	GO:BP	AT2 activated	apoptotic process			1.18453e-05	6533	533	1.18453e-05
Supplementary info. 8	GO:BP	Alveolar fibroblast activated	apoptotic process			1.56403e-17	5443	865	1.56403e-17
Supplementary info. 8	GO:BP	Bronchial endothelial activated	apoptotic process			4.10862e-14	6621	1000	4.10862e-14
Supplementary info. 8	GO:BP	Capillary endothelial activated	apoptotic process			1.77687e-15	2816	181	1.77687e-15
Supplementary info. 8	GO:BP	Macrophage activated	cell death			9.9627e-26	8364	1061	9.9627e-26
Supplementary info. 8	GO:BP	Interstitial macrophage activated	cell death			5.63747e-28	709	5046	5.63747e-28
Supplementary info. 8	GO:BP	Alveolar macrophage activated	cell death			5.80876e-22	3892	537	5.80876e-22
Supplementary info. 8	GO:BP	cDC2 activated	cell death			9.78103e-14	1706	622	9.78103e-14
Supplementary info. 8	GO:BP	CD4+ T cell activated	cell death			3.55285e-23	6183	5439	3.55285e-23
Supplementary info. 8	GO:BP	CD8+ T cell activated	cell death			8.18871e-23	7815	8274	8.18871e-23
Supplementary info. 8	GO:BP	AT2 activated	cell death			1.16284e-07	6533	533	1.16284e-07
Supplementary info. 8	GO:BP	Alveolar fibroblast activated	cell death			2.21058e-20	5443	865	2.21058e-20
Supplementary info. 8	GO:BP	Bronchial endothelial activated	cell death			1.53459e-18	6621	1000	1.53459e-18
Supplementary info. 8	GO:BP	Capillary endothelial activated	cell death			2.38653e-16	2816	181	2.38653e-16
Supplementary info. 8	GO:BP	Macrophage activated	cell growth			1	8364	1061	1
Supplementary info. 8	GO:BP	Interstitial macrophage activated	cell growth			0.000893472	709	5046	0.000893472
Supplementary info. 8	GO:BP	Alveolar macrophage activated	cell growth			1	3892	537	1
Supplementary info. 8	GO:BP	cDC2 activated	cell growth			1	1706	622	1
Supplementary info. 8	GO:BP	CD4+ T cell activated	cell growth			1	6183	5439	1
Supplementary info. 8	GO:BP	CD8+ T cell activated	cell growth			1	7815	8274	1
Supplementary info. 8	GO:BP	AT2 activated	cell growth			1	6533	533	1
Supplementary info. 8	GO:BP	Alveolar fibroblast activated	cell growth			0.0209776	5443	865	0.0209776
Supplementary info. 8	GO:BP	Bronchial endothelial activated	cell growth			0.0586442	6621	1000	0.0586442
Supplementary info. 8	GO:BP	Capillary endothelial activated	cell growth			0.0495175	2816	181	0.0495175
Supplementary info. 8	GO:BP	Macrophage activated	actin nucleation			1	8364	1061	1
Supplementary info. 8	GO:BP	Interstitial macrophage activated	actin nucleation			1	709	5046	1
Supplementary info. 8	GO:BP	Alveolar macrophage activated	actin nucleation			1	3892	537	1
Supplementary info. 8	GO:BP	cDC2 activated	actin nucleation			1	1706	622	1
Supplementary info. 8	GO:BP	CD4+ T cell activated	actin nucleation			1.76559e-05	6183	5439	1.76559e-05
Supplementary info. 8	GO:BP	CD8+ T cell activated	actin nucleation			5.0236e-07	7815	8274	5.0236e-07
Supplementary info. 8	GO:BP	AT2 activated	actin nucleation			1	6533	533	1
Supplementary info. 8	GO:BP	Alveolar fibroblast activated	actin nucleation			1	5443	865	1
Supplementary info. 8	GO:BP	Bronchial endothelial activated	actin nucleation			1	6621	1000	1
Supplementary info. 8	GO:BP	Capillary endothelial activated	actin nucleation			1	2816	181	1
Supplementary info. 8	GO:BP	Macrophage activated	protein targeting to ER			1	8364	1061	1
Supplementary info. 8	GO:BP	Interstitial macrophage activated	protein targeting to ER			1	709	5046	1
Supplementary info. 8	GO:BP	Alveolar macrophage activated	protein targeting to ER			1	3892	537	1
Supplementary info. 8	GO:BP	cDC2 activated	protein targeting to ER			1	1706	622	1
Supplementary info. 8	GO:BP	CD4+ T cell activated	protein targeting to ER			0.0466955	6183	5439	0.0466955
Supplementary info. 8	GO:BP	CD8+ T cell activated	protein targeting to ER			0.0645953	7815	8274	0.0645953
Supplementary info. 8	GO:BP	AT2 activated	protein targeting to ER			1	6533	533	1
Supplementary info. 8	GO:BP	Alveolar fibroblast activated	protein targeting to ER			1	5443	865	1
Supplementary info. 8	GO:BP	Bronchial endothelial activated	protein targeting to ER			1	6621	1000	1
Supplementary info. 8	GO:BP	Capillary endothelial activated	protein targeting to ER			1	2816	181	1
Supplementary info. 8	GO:BP	Macrophage activated	ATP metabolic process			1	8364	1061	1
Supplementary info. 8	GO:BP	Interstitial macrophage activated	ATP metabolic process			1.16039e-23	709	5046	1.16039e-23
Supplementary info. 8	GO:BP	Alveolar macrophage activated	ATP metabolic process			3.03805e-11	3892	537	3.03805e-11
Supplementary info. 8	GO:BP	cDC2 activated	ATP metabolic process			4.26827e-19	1706	622	4.26827e-19
Supplementary info. 8	GO:BP	CD4+ T cell activated	ATP metabolic process			6.89897e-24	6183	5439	6.89897e-24
Supplementary info. 8	GO:BP	CD8+ T cell activated	ATP metabolic process			1.45769e-25	7815	8274	1.45769e-25
Supplementary info. 8	GO:BP	AT2 activated	ATP metabolic process			4.93467e-16	6533	533	4.93467e-16
Supplementary info. 8	GO:BP	Alveolar fibroblast activated	ATP metabolic process			3.79295e-16	5443	865	3.79295e-16
Supplementary info. 8	GO:BP	Bronchial endothelial activated	ATP metabolic process			2.26115e-12	6621	1000	2.26115e-12
Supplementary info. 8	GO:BP	Capillary endothelial activated	ATP metabolic process			0.00903853	2816	181	0.00903853
Supplementary info. 8	GO:BP	Macrophage activated	glycolytic process			1	8364	1061	1
Supplementary info. 8	GO:BP	Interstitial macrophage activated	glycolytic process			0.00494911	709	5046	0.00494911
Supplementary info. 8	GO:BP	Alveolar macrophage activated	glycolytic process			0.00683203	3892	537	0.00683203
Supplementary info. 8	GO:BP	cDC2 activated	glycolytic process			0.733366	1706	622	0.733366
Supplementary info. 8	GO:BP	CD4+ T cell activated	glycolytic process			0.910215	6183	5439	0.910215
Supplementary info. 8	GO:BP	CD8+ T cell activated	glycolytic process			1	7815	8274	1
Supplementary info. 8	GO:BP	AT2 activated	glycolytic process			1	6533	533	1
Supplementary info. 8	GO:BP	Alveolar fibroblast activated	glycolytic process			1	5443	865	1
Supplementary info. 8	GO:BP	Bronchial endothelial activated	glycolytic process			0.00132759	6621	1000	0.00132759
Supplementary info. 8	GO:BP	Capillary endothelial activated	glycolytic process			0.00833859	2816	181	0.00833859
Supplementary info. 8	GO:BP	Macrophage activated	oxidative phosphorylation			NA	8364	1061	NA
Supplementary info. 8	GO:BP	Interstitial macrophage activated	oxidative phosphorylation			8.30918e-15	709	5046	8.30918e-15
Supplementary info. 8	GO:BP	Alveolar macrophage activated	oxidative phosphorylation			0.089943	3892	537	0.089943
Supplementary info. 8	GO:BP	cDC2 activated	oxidative phosphorylation			1.26971e-15	1706	622	1.26971e-15
Supplementary info. 8	GO:BP	CD4+ T cell activated	oxidative phosphorylation			2.61238e-20	6183	5439	2.61238e-20
Supplementary info. 8	GO:BP	CD8+ T cell activated	oxidative phosphorylation			3.40909e-26	7815	8274	3.40909e-26
[truncated: 1,430 more rows]
